# Supplementary material for: 2-Chloro-4-iodo­aniline
Source: Acta Crystallogr Sect E Struct Rep Online. 2008 Nov 8;64(Pt 12):o2300. doi: 10.1107/S1600536808036076 (PMC2959873; doi:10.1107/S1600536808036076)
Supplement: Supplementary file 1 [file e-64-o2300-sup1.cif]

##############################################################################
###                                                                        ###
###        Electronic paper (Acta Crystallographica Section E)             ###
###                                                                        ###
##############################################################################
#                                                                            #
# This CIF contains the data in a paper accepted for publication in Acta     #
# Crystallographica Section E. It conforms to the requirements of Notes      #
# for Authors for Section E, and has been peer reviewed under the auspices   #
# of the IUCr Commission on Journals.                                        #
#                                                                            #
# Full details of the Crystallographic Information File format               #
# are given in the paper "The Crystallographic Information File (CIF):       #
# a New Standard Archive File for Crystallography" by S. R. Hall, F. H.      #
# Allen and I. D. Brown [Acta Cryst. (1991), A47, 655-685].                  #
#                                                                            #
# The current version of the core CIF dictionary is obtainable from          #
# ftp://ftp.iucr.org/pub/cif_core.dic. The current version number is 2.4.    #
#                                                                            #
# Software is freely available for graphical display of the structure(s) in  #
# this CIF.  For information consult the CIF home page http://www.iucr.org/  #
# cif/home.html                                                              #
#                                                                            #
# This file may be used for bona fide research purposes within the           #
# scientific community so long as proper attribution is given to the journal # 
# article from which it was obtained.                                        #
#                                                                            #
##############################################################################
                                             
data_global
_audit_creation_method     'from SHELXL97 CIF and IUCr SHELXL97-template'
_journal_date_recd_electronic     2008-09-30
_journal_date_accepted     2008-11-03
_journal_name_full     'Acta Crystallographica, Section E'
_journal_year     2008
_journal_volume     64
_journal_issue     12
_journal_page_first     o2300
_journal_page_last     o2300
_journal_paper_category     QO
_journal_coeditor_code     BH2201
_publ_contact_author_name     'Professor Yun-Hua Xu'
_publ_contact_author_address
;
School of Science
Beijing Jiaotong University
Beijing 100044
People's Republic of China
;
_publ_contact_author_email     yhxu@bjtu.edu.cn
_publ_contact_author_fax     86151688497
_publ_contact_author_phone     86151688497
_publ_section_title
;
2-Chloro-4-iodoaniline
;
_publ_section_title_footnote     .
loop_
    _publ_author_name
    _publ_author_address
    "Xu, Yun-Hua"
;
School of Science
Beijing Jiaotong University
Beijing 100044
People's Republic of China
;
    "Wang, Can"
;
College of Chemistry and Molecular Sciences
Wuhan University
Wuhan
Hubei 430072
People's Republic of China
;
    "Qu, Fanqi"
;
College of Chemistry and Molecular Sciences
Wuhan University
Wuhan
Hubei 430072
People's Republic of China
;
_publ_section_synopsis     .
data_I
_audit_creation_method     SHELXL97
_chemical_name_systematic
;
2-Chloro-4-iodoaniline
;
_chemical_name_common     ?
_chemical_formula_moiety     'C6 H5 Cl I N'
_chemical_formula_sum     'C6 H5 Cl I N'
_chemical_formula_iupac     'C6 H5 Cl I N'
_chemical_formula_weight     253.46
_chemical_melting_point     ?
_symmetry_cell_setting     orthorhombic
_symmetry_space_group_name_H-M     'P 21 21 21'
_symmetry_space_group_name_Hall     'P 2ac 2ab'
loop_
    _symmetry_equiv_pos_as_xyz
    'x, y, z'
    '-x+1/2, -y, z+1/2'
    'x+1/2, -y+1/2, -z'
    '-x, y+1/2, -z+1/2'
_cell_length_a     5.6277(2)
_cell_length_b     8.7859(3)
_cell_length_c     14.9217(5)
_cell_angle_alpha     90.00
_cell_angle_beta     90.00
_cell_angle_gamma     90.00
_cell_volume     737.79(4)
_cell_formula_units_Z     4
_cell_measurement_reflns_used     1019
_cell_measurement_theta_min     1.00
_cell_measurement_theta_max     27.48
_cell_measurement_temperature     90.0(2)
_exptl_crystal_description     'rounded block'
_exptl_crystal_colour     colourless
_exptl_crystal_size_max     0.22
_exptl_crystal_size_mid     0.15
_exptl_crystal_size_min     0.10
_exptl_crystal_density_diffrn     2.282
_exptl_crystal_density_meas     ?
_exptl_crystal_density_method     'not measured'
_exptl_crystal_F_000     472
_exptl_absorpt_coefficient_mu     4.608
_exptl_absorpt_correction_type     multi-scan
_exptl_absorpt_process_details     '(SCALEPACK; Otwinowski & Minor, 1997)'
_exptl_absorpt_correction_T_min     0.4236
_exptl_absorpt_correction_T_max     0.6296
_exptl_special_details     ?
_diffrn_ambient_temperature     90.0(2)
_diffrn_radiation_type     MoK\a
_diffrn_radiation_wavelength     0.71073
_diffrn_radiation_source     'fine-focus sealed tube'
_diffrn_radiation_monochromator     graphite
_diffrn_measurement_device_type     'Nonius KappaCCD diffractometer'
_diffrn_measurement_method     '\w scans at fixed \c = 55\%'
_diffrn_detector_area_resol_mean     18
_diffrn_reflns_number     5635
_diffrn_reflns_av_R_equivalents     0.033
_diffrn_reflns_av_sigmaI/netI     0.036
_diffrn_reflns_theta_min     2.69
_diffrn_reflns_theta_max     27.46
_diffrn_reflns_theta_full     27.46
_diffrn_measured_fraction_theta_max     1.000
_diffrn_measured_fraction_theta_full     1.000
_diffrn_reflns_limit_h_min     -7
_diffrn_reflns_limit_h_max     7
_diffrn_reflns_limit_k_min     -11
_diffrn_reflns_limit_k_max     11
_diffrn_reflns_limit_l_min     -19
_diffrn_reflns_limit_l_max     19
_diffrn_standards_number     ?
_diffrn_standards_interval_count     ?
_diffrn_standards_interval_time     ?
_diffrn_standards_decay_%     0
_refine_special_details     ?
_reflns_number_total     1696
_reflns_number_gt     1587
_reflns_threshold_expression     >2\s(I)
_refine_ls_structure_factor_coef     Fsqd
_refine_ls_matrix_type     full
_refine_ls_R_factor_all     0.0277
_refine_ls_R_factor_gt     0.0242
_refine_ls_wR_factor_gt     0.0451
_refine_ls_wR_factor_ref     0.0463
_refine_ls_goodness_of_fit_ref     1.138
_refine_ls_restrained_S_all     1.138
_refine_ls_number_reflns     1696
_refine_ls_number_parameters     89
_refine_ls_number_restraints     1
_refine_ls_hydrogen_treatment     mixed
_refine_ls_weighting_scheme     calc
_refine_ls_weighting_details
         'calc w=1/[\s^2^(Fo^2^)+(0.0000P)^2^+0.4678P] where P=(Fo^2^+2Fc^2^)/3'
_atom_sites_solution_hydrogens     geom
_atom_sites_solution_primary     direct
_atom_sites_solution_secondary     difmap
_refine_ls_shift/su_max     0.001
_refine_ls_shift/su_mean     0.000
_refine_diff_density_max     1.180
_refine_diff_density_min     -0.757
_refine_ls_extinction_method     SHELXL97
_refine_ls_extinction_coef     0.0021(3)
_refine_ls_extinction_expression
                                  'Fc^*^=kFc[1+0.001xFc^2^\l^3^/sin(2\q)]^-1/4^'
_refine_ls_abs_structure_details     'Flack (1983), 681 Friedel pairs'
_refine_ls_abs_structure_Flack     -0.03(3)
loop_
    _atom_type_symbol
    _atom_type_description
    _atom_type_scat_dispersion_real
    _atom_type_scat_dispersion_imag
    _atom_type_scat_source
    'C' 'C' .0033 .0016 'International Tables Vol C Tables 4.2.6.8 and 6.1.1.4'
    'H' 'H' .0000 .0000 'International Tables Vol C Tables 4.2.6.8 and 6.1.1.4'
    'N' 'N' .0061 .0033 'International Tables Vol C Tables 4.2.6.8 and 6.1.1.4'
    'Cl' 'Cl' .1484 .1585
                         'International Tables Vol C Tables 4.2.6.8 and 6.1.1.4'
    'I' 'I' -.4742 1.8119
                         'International Tables Vol C Tables 4.2.6.8 and 6.1.1.4'
_computing_data_collection     'COLLECT (Nonius, 2002)'
_computing_cell_refinement     'SCALEPACK (Otwinowski & Minor, 1997)'
_computing_data_reduction     'DENZO-SMN (Otwinowski & Minor, 1997)'
_computing_structure_solution     'SHELXS97 (Sheldrick, 2008)'
_computing_structure_refinement     'SHELXL97 (Sheldrick, 2008)'
_computing_molecular_graphics     'SHELXTL (Sheldrick, 2008)'
_computing_publication_material
;
SHELXL97 (Sheldrick, 2008) and local procedures
;
loop_
    _atom_site_type_symbol
    _atom_site_label
    _atom_site_fract_x
    _atom_site_fract_y
    _atom_site_fract_z
    _atom_site_U_iso_or_equiv
    _atom_site_adp_type
    _atom_site_calc_flag
    _atom_site_refinement_flags
    _atom_site_occupancy
    _atom_site_disorder_assembly
    _atom_site_disorder_group
    I I1 0.48590(4) 0.17882(2) 0.730162(15) 0.01928(9) Uani d . 1 . .
    Cl Cl1 0.46148(17) 0.51349(10) 0.40305(6) 0.0194(2) Uani d . 1 . .
    N N1 0.9067(6) 0.6647(5) 0.4646(2) 0.0188(8) Uani d D 1 . .
    H H1N 1.048(5) 0.679(5) 0.474(3) 0.028 Uiso d D 1 . .
    H H2N 0.882(7) 0.656(5) 0.411(2) 0.028 Uiso d D 1 . .
    C C1 0.6370(6) 0.3328(4) 0.6386(2) 0.0133(7) Uani d . 1 . .
    C C2 0.5194(7) 0.3639(3) 0.5594(2) 0.0138(7) Uani d . 1 . .
    H H2 0.3764 0.3121 0.5448 0.017 Uiso calc R 1 . .
    C C3 0.6128(6) 0.4711(4) 0.5018(2) 0.0145(8) Uani d . 1 . .
    C C4 0.8253(6) 0.5480(4) 0.5199(3) 0.0152(8) Uani d . 1 . .
    C C5 0.9422(6) 0.5117(4) 0.5999(2) 0.0166(8) Uani d . 1 . .
    H H5 1.0875 0.5611 0.6142 0.020 Uiso calc R 1 . .
    C C6 0.8494(7) 0.4049(4) 0.6588(3) 0.0163(8) Uani d . 1 . .
    H H6 0.9312 0.3812 0.7127 0.020 Uiso calc R 1 . .
loop_
    _atom_site_aniso_label
    _atom_site_aniso_U_11
    _atom_site_aniso_U_22
    _atom_site_aniso_U_33
    _atom_site_aniso_U_12
    _atom_site_aniso_U_13
    _atom_site_aniso_U_23
    I1 0.02354(13) 0.01764(13) 0.01666(14) -0.00271(12) 0.00379(13) 0.00106(9)
    Cl1 0.0189(5) 0.0231(4) 0.0163(4) 0.0003(4) -0.0036(4) -0.0007(3)
    N1 0.0163(16) 0.0192(18) 0.0208(18) -0.0046(15) 0.0035(15) 0.0025(15)
    C1 0.0136(16) 0.0101(17) 0.0161(19) 0.0001(15) 0.0027(15) -0.0029(16)
    C2 0.0142(18) 0.0107(15) 0.0165(17) 0.0005(16) 0.003(2) -0.0046(13)
    C3 0.0134(18) 0.0133(17) 0.0169(19) 0.0020(16) -0.0006(16) -0.0017(16)
    C4 0.0121(18) 0.0129(18) 0.020(2) 0.0043(15) 0.0034(16) -0.0031(17)
    C5 0.0096(18) 0.0154(17) 0.025(2) 0.0007(14) 0.0002(16) -0.0053(15)
    C6 0.0172(19) 0.0182(19) 0.0133(18) 0.0019(16) -0.0003(16) -0.0034(16)
_geom_special_details     ?
loop_
    _geom_bond_atom_site_label_1
    _geom_bond_atom_site_label_2
    _geom_bond_site_symmetry_2
    _geom_bond_distance
    _geom_bond_publ_flag
    I1 C1 . 2.103(4) ?
    Cl1 C3 . 1.742(4) ?
    N1 C4 . 1.394(5) ?
    N1 H1N . 0.82(3) ?
    N1 H2N . 0.81(3) ?
    C1 C2 . 1.382(5) ?
    C1 C6 . 1.386(5) ?
    C2 C3 . 1.379(5) ?
    C2 H2 . 0.9500 ?
    C3 C4 . 1.400(5) ?
    C4 C5 . 1.400(5) ?
    C5 C6 . 1.387(5) ?
    C5 H5 . 0.9500 ?
    C6 H6 . 0.9500 ?
loop_
    _geom_angle_atom_site_label_1
    _geom_angle_atom_site_label_2
    _geom_angle_atom_site_label_3
    _geom_angle_site_symmetry_1
    _geom_angle_site_symmetry_3
    _geom_angle
    _geom_angle_publ_flag
    C4 N1 H1N . . 110(3) ?
    C4 N1 H2N . . 117(3) ?
    H1N N1 H2N . . 110(5) ?
    C2 C1 C6 . . 120.6(3) ?
    C2 C1 I1 . . 119.3(3) ?
    C6 C1 I1 . . 120.1(3) ?
    C3 C2 C1 . . 119.0(3) ?
    C3 C2 H2 . . 120.5 ?
    C1 C2 H2 . . 120.5 ?
    C2 C3 C4 . . 122.3(3) ?
    C2 C3 Cl1 . . 119.1(3) ?
    C4 C3 Cl1 . . 118.6(3) ?
    N1 C4 C5 . . 121.2(3) ?
    N1 C4 C3 . . 121.4(3) ?
    C5 C4 C3 . . 117.2(3) ?
    C6 C5 C4 . . 121.1(3) ?
    C6 C5 H5 . . 119.4 ?
    C4 C5 H5 . . 119.4 ?
    C1 C6 C5 . . 119.7(3) ?
    C1 C6 H6 . . 120.1 ?
    C5 C6 H6 . . 120.1 ?
loop_
    _geom_torsion_atom_site_label_1
    _geom_torsion_atom_site_label_2
    _geom_torsion_atom_site_label_3
    _geom_torsion_atom_site_label_4
    _geom_torsion_site_symmetry_1
    _geom_torsion_site_symmetry_2
    _geom_torsion_site_symmetry_3
    _geom_torsion_site_symmetry_4
    _geom_torsion
    _geom_torsion_publ_flag
    C6 C1 C2 C3 . . . . -1.9(5) ?
    I1 C1 C2 C3 . . . . 176.5(2) ?
    C1 C2 C3 C4 . . . . 1.2(5) ?
    C1 C2 C3 Cl1 . . . . -178.6(3) ?
    C2 C3 C4 N1 . . . . -174.7(3) ?
    Cl1 C3 C4 N1 . . . . 5.1(5) ?
    C2 C3 C4 C5 . . . . 0.0(5) ?
    Cl1 C3 C4 C5 . . . . 179.8(3) ?
    N1 C4 C5 C6 . . . . 174.2(3) ?
    C3 C4 C5 C6 . . . . -0.5(5) ?
    C2 C1 C6 C5 . . . . 1.5(5) ?
    I1 C1 C6 C5 . . . . -176.9(2) ?
    C4 C5 C6 C1 . . . . -0.3(5) ?
loop_
    _geom_hbond_atom_site_label_D
    _geom_hbond_atom_site_label_H
    _geom_hbond_atom_site_label_A
    _geom_hbond_site_symmetry_A
    _geom_hbond_distance_DH
    _geom_hbond_distance_HA
    _geom_hbond_distance_DA
    _geom_hbond_angle_DHA
    _geom_hbond_publ_flag
    N1 H1N N1 3_566 0.82(3) 2.61(3) 3.359(4) 153(4) yes
    N1 H1N Cl1 1_655 0.82(3) 2.94(4) 3.515(4) 129(4) yes
    N1 H2N I1 2_664 0.81(3) 3.16(3) 3.807(4) 139(4) yes
