# Supplementary material for: 2-Chloro-4-iodo­aniline
Source: Acta Crystallogr Sect E Struct Rep Online. 2008 Nov 8;64(Pt 12):o2300. doi: 10.1107/S1600536808036076 (PMC2959873; doi:10.1107/S1600536808036076)
Supplement: Supplementary file 2 [file e-64-o2300-Isup2.hkl]

# 
# h,k,l, Fc-squared, Fo-squared, sigma(Fo-squared) and status flag 
# 
data_I
_shelx_title ' k07003' 
_shelx_refln_list_code          4 
_shelx_F_calc_maximum      228.91 
_exptl_crystal_F_000       472.00 
_reflns_d_resolution_high   .7707 
 
loop_ 
 _symmetry_equiv_pos_as_xyz 
 'x, y, z' 
 '-x+1/2, -y, z+1/2' 
 'x+1/2, -y+1/2, -z' 
 '-x, y+1/2, -z+1/2' 
 
_cell_length_a     5.6277 
_cell_length_b     8.7859 
_cell_length_c    14.9217 
_cell_angle_alpha  90.000 
_cell_angle_beta   90.000 
_cell_angle_gamma  90.000 
 
_shelx_F_squared_multiplier     1.000 
 
loop_ 
 _refln_index_h 
 _refln_index_k 
 _refln_index_l 
 _refln_F_squared_calc 
 _refln_F_squared_meas 
 _refln_F_squared_sigma 
 _refln_observed_status 
   2   0   0    52401.39    49028.19   2078.05 o 
   4   0   0     8653.96     8245.29    391.16 o 
   6   0   0     3579.55     3823.28    155.72 o 
   1   1   0     3335.96     3283.24     58.10 o 
   2   1   0        3.08        4.02      2.68 o 
   3   1   0      373.82      428.91     13.40 o 
   4   1   0      625.12      658.18     25.47 o 
   5   1   0      140.74      108.54     14.74 o 
   6   1   0      840.76      876.66     41.55 o 
   7   1   0         .25        1.34     22.78 o 
   0   2   0      711.67      683.13     16.11 o 
   1   2   0     9423.90     9172.17    177.20 o 
   2   2   0     3107.78     2980.88     57.84 o 
   3   2   0     9858.47     9545.25    171.73 o 
   4   2   0     2228.12     2215.75     52.34 o 
   5   2   0     3764.21     3808.61     96.69 o 
   6   2   0      857.69      932.96     45.58 o 
   7   2   0      768.96      699.66     56.29 o 
   1   3   0      825.15      816.91     17.44 o 
   2   3   0      291.43      278.78      9.38 o 
   3   3   0     3175.99     3196.25     72.55 o 
   4   3   0      329.42      301.54     18.76 o 
   5   3   0     2237.40     2369.33     83.18 o 
   6   3   0      284.65      230.49     29.48 o 
   7   3   0     1175.66     1111.35     79.09 o 
   0   4   0       44.25       44.22      4.02 o 
   1   4   0    13111.50    13033.07    217.47 o 
   2   4   0       11.85       18.76      5.36 o 
   3   4   0     9674.33     9788.80    203.85 o 
   4   4   0       45.66       36.18     13.40 o 
   5   4   0     4318.70     4506.29    131.63 o 
   6   4   0      267.71      209.05     30.82 o 
   1   5   0       59.06       65.66      5.36 o 
   2   5   0      159.73      152.76      9.38 o 
   3   5   0      286.81      255.96     14.74 o 
   4   5   0      255.71      250.59     24.12 o 
   5   5   0      159.25      121.94     24.12 o 
   6   5   0      496.71      418.14     36.18 o 
   0   6   0    23731.96    24880.68    604.78 o 
   1   6   0     3111.75     3117.35     60.44 o 
   2   6   0    15472.24    15810.64    344.09 o 
   3   6   0     3795.86     3732.59    103.42 o 
   4   6   0     4762.52     5172.61    142.41 o 
   5   6   0      895.52      868.63     42.90 o 
   6   6   0     1012.96      894.11     54.96 o 
   1   7   0        5.42       16.08      5.36 o 
   2   7   0      252.11      231.83     16.08 o 
   3   7   0        9.13       13.40     13.40 o 
   4   7   0      294.64      293.48     30.82 o 
   5   7   0       57.10       88.43     25.46 o 
   0   8   0     3996.13     4068.44    157.15 o 
   1   8   0      670.61      636.69     25.47 o 
   2   8   0     2293.33     2312.99     87.21 o 
   3   8   0     2362.03     2467.17     85.86 o 
   4   8   0     1203.42     1257.55     68.37 o 
   5   8   0      788.53      863.19     65.68 o 
   1   9   0      204.34      188.94     29.48 o 
   2   9   0      789.81      774.76     56.30 o 
   3   9   0      397.82      414.10     41.54 o 
   4   9   0      629.37      659.41     64.33 o 
   0  10   0      357.80      351.11     53.60 o 
   1  10   0     2973.36     2974.94    191.89 o 
   2  10   0      455.98      387.31     42.89 o 
   3  10   0     2227.18     2207.73    134.13 o 
   1  11   0       16.70      -20.10     58.95 o 
   1   0   1    23725.56    22939.00    350.91 o 
   2   0   1     1719.11     1685.81     28.21 o 
   3   0   1    12697.32    12699.59    210.33 o 
   4   0   1      544.78      482.55     26.81 o 
   5   0   1     4632.46     4728.71    134.38 o 
   6   0   1      640.47      585.72     33.51 o 
   7   0   1     1692.54     1658.74     87.16 o 
  -7   1   1      612.01      620.53     46.91 o 
  -6   1   1      597.77      572.30     34.85 o 
  -5   1   1     1400.47     1535.48     59.01 o 
  -4   1   1      966.65      961.39     32.18 o 
  -3   1   1     1029.86     1008.60     20.12 o 
  -2   1   1      527.81      509.53     10.73 o 
  -1   1   1      629.75      629.35     13.42 o 
   0   1   1      568.84      562.69     10.74 o 
   1   1   1      689.02      669.70     13.42 o 
   2   1   1      524.26      492.09     12.07 o 
   3   1   1     1171.67     1180.44     25.49 o 
   4   1   1      956.92      965.40     29.50 o 
   5   1   1     1418.75     1491.24     46.94 o 
   6   1   1      620.07      577.67     34.85 o 
   7   1   1      647.94      666.11     48.25 o 
  -7   2   1      500.20      426.17     45.57 o 
  -6   2   1     1623.17     1682.96     69.73 o 
  -5   2   1     2202.98     2160.08     65.74 o 
  -4   2   1     6512.77     6381.37    137.32 o 
  -3   2   1     7378.08     7332.11    160.54 o 
  -2   2   1    12197.39    12032.04    213.57 o 
  -1   2   1    25596.84    25434.16    476.16 o 
   0   2   1     9685.27     9299.57    184.79 o 
   1   2   1    25600.13    25851.64    534.99 o 
   2   2   1    12454.33    12329.74    205.47 o 
   3   2   1     7408.35     7166.38    140.31 o 
   4   2   1     6623.61     6481.52    138.68 o 
   5   2   1     2200.37     2119.83     53.67 o 
   6   2   1     1831.25     1813.24     64.38 o 
   7   2   1      519.81      451.64     40.21 o 
  -7   3   1       32.39       81.73     33.50 o 
  -6   3   1      343.28      337.70     41.54 o 
  -5   3   1        7.78       -4.02     16.08 o 
  -4   3   1      612.30      575.05     29.49 o 
  -3   3   1      835.84      799.13     26.82 o 
  -2   3   1      795.27      850.20     17.43 o 
  -1   3   1     2595.23     2510.44     41.68 o 
   0   3   1       70.46       67.00      2.68 o 
   1   3   1     2625.00     2592.57     41.69 o 
   2   3   1      777.30      787.16     18.77 o 
   3   3   1      829.25      779.01     24.13 o 
   4   3   1      633.00      721.16     33.51 o 
   5   3   1       14.10       20.10     13.40 o 
   6   3   1      350.43      293.48     29.48 o 
   7   3   1       39.12       24.12     33.50 o 
  -6   4   1     2783.32     2895.46    128.81 o 
  -5   4   1      338.00      343.07     29.48 o 
  -4   4   1     7907.31     7934.18    215.49 o 
  -3   4   1     1742.46     1690.52     40.25 o 
  -2   4   1    15759.90    16052.90    258.30 o 
  -1   4   1     3648.30     3599.78     60.53 o 
   0   4   1    19877.16    19451.13    360.51 o 
   1   4   1     3672.75     3657.72     63.23 o 
   2   4   1    15658.36    15832.56    307.22 o 
   3   4   1     1827.25     1710.76     46.96 o 
   4   4   1     7672.52     7674.41    200.65 o 
   5   4   1      361.11      331.01     26.80 o 
   6   4   1     2545.14     2583.87    104.64 o 
  -6   5   1      864.64      839.10     50.94 o 
  -5   5   1      140.62      119.26     22.78 o 
  -4   5   1     1135.23     1173.20     45.59 o 
  -3   5   1       48.37       42.88      8.04 o 
  -2   5   1     1268.52     1302.34     26.82 o 
  -1   5   1       60.43       62.98      5.36 o 
   0   5   1      829.56      844.77     17.43 o 
   1   5   1       56.15       50.92      5.36 o 
   2   5   1     1277.98     1212.49     32.19 o 
   3   5   1       61.30       52.26      9.38 o 
   4   5   1     1063.09     1049.80     38.88 o 
   5   5   1      139.71      129.98     21.44 o 
   6   5   1      776.84      684.93     45.57 o 
  -6   6   1      593.51      549.49     49.59 o 
  -5   6   1     2105.75     2113.92     97.92 o 
  -4   6   1     1259.11     1226.86     52.29 o 
  -3   6   1     3738.20     3782.12    103.42 o 
  -2   6   1     1713.13     1703.71     34.88 o 
  -1   6   1     8693.18     8791.97    175.35 o 
   0   6   1     2716.46     2848.01     65.80 o 
   1   6   1     8756.70     8939.43    142.99 o 
   2   6   1     1756.58     1769.50     40.25 o 
   3   6   1     3610.85     3525.30     95.35 o 
   4   6   1     1393.49     1440.16     50.96 o 
   5   6   1     2052.09     2088.37     84.50 o 
   6   6   1      649.61      536.11     49.59 o 
  -5   7   1      877.43      987.90     67.02 o 
  -4   7   1         .04        9.38     16.08 o 
  -3   7   1      646.25      678.23     34.85 o 
  -2   7   1       42.87       14.74      5.36 o 
  -1   7   1      494.10      498.59     17.42 o 
   0   7   1       67.89       60.30      6.70 o 
   1   7   1      522.09      530.77     20.10 o 
   2   7   1       31.11       25.46      6.70 o 
   3   7   1      665.39      674.21     30.83 o 
   4   7   1         .48        1.34     17.42 o 
   5   7   1      934.49      958.44     58.98 o 
  -5   8   1     1491.05     1482.92     87.15 o 
  -4   8   1      509.58      486.49     41.55 o 
  -3   8   1     4153.46     4267.67    170.55 o 
  -2   8   1      651.32      638.01     32.17 o 
  -1   8   1     7849.13     8063.89    247.71 o 
   0   8   1      859.58      840.54     29.49 o 
   1   8   1     7820.57     8199.72    261.16 o 
   2   8   1      660.63      624.61     34.85 o 
   3   8   1     4226.15     4296.04    170.55 o 
   4   8   1      568.71      487.85     41.55 o 
   5   8   1     1525.42     1710.88    135.42 o 
  -4   9   1      102.42      132.65     44.22 o 
  -3   9   1      184.48      188.94     37.52 o 
  -2   9   1      234.13      255.94     33.50 o 
  -1   9   1      353.91      339.05     38.86 o 
   0   9   1      180.00      152.76     16.08 o 
   1   9   1      332.74      333.69     37.52 o 
   2   9   1      223.26      222.44     36.18 o 
   3   9   1      165.48      175.54     38.86 o 
   4   9   1      112.75       68.34     48.24 o 
  -3  10   1      156.26       92.46     36.18 o 
  -2  10   1     3910.13     4188.40    253.72 o 
  -1  10   1       22.43       -2.68     25.46 o 
   0  10   1     4031.79     4303.08    165.14 o 
   1  10   1       12.48       41.54     45.56 o 
   2  10   1     3852.72     4161.43    194.65 o 
   3  10   1      132.41       75.04     40.20 o 
  -1  11   1       61.17       20.10     30.82 o 
   0  11   1       38.57        4.02     28.14 o 
   1  11   1       65.33       71.01     66.99 o 
   0   0   2     8115.49     7989.25    207.37 o 
   1   0   2     1643.24     1599.36     25.56 o 
   2   0   2    14686.87    14490.74    220.16 o 
   3   0   2      602.21      601.95     16.09 o 
   4   0   2     9425.01     9357.09    230.76 o 
   5   0   2       49.42       53.60     16.08 o 
   6   0   2     2865.23     3011.26    104.67 o 
   7   0   2      176.54      138.02     29.48 o 
  -7   1   2      346.01      274.72     40.20 o 
  -6   1   2      775.67      800.23     40.21 o 
  -5   1   2      822.70      804.32     38.88 o 
  -4   1   2     2250.28     2342.01     65.76 o 
  -3   1   2     1064.76     1047.51     21.46 o 
  -2   1   2     4071.90     4098.31     75.45 o 
  -1   1   2     2992.34     2975.94     48.54 o 
   0   1   2      453.20      446.79      9.39 o 
   1   1   2     3161.70     3114.59     45.86 o 
   2   1   2     4095.26     4056.68     61.98 o 
   3   1   2     1120.65     1075.73     22.80 o 
   4   1   2     2170.87     2159.35     56.37 o 
   5   1   2      815.77      833.81     38.88 o 
   6   1   2      797.03      872.62     41.55 o 
   7   1   2      351.36      328.32     37.52 o 
  -7   2   2     1337.10     1340.70     76.42 o 
  -6   2   2     1148.53     1221.35     67.03 o 
  -5   2   2     3795.39     3964.39    136.98 o 
  -4   2   2     3269.03     3170.94     81.93 o 
  -3   2   2     8766.60     8677.47    175.58 o 
  -2   2   2     9319.83     9493.05    146.34 o 
  -1   2   2    29275.26    28878.38    542.09 o 
   0   2   2    22365.14    22073.34    474.35 o 
   1   2   2    28957.10    28882.54    457.61 o 
   2   2   2     9216.64     9269.69    146.32 o 
   3   2   2     8360.54     8199.06    147.16 o 
   4   2   2     3255.03     3255.52     80.58 o 
   5   2   2     3550.81     3691.22    100.71 o 
   6   2   2     1146.67     1108.73     45.58 o 
   7   2   2     1238.65     1201.21     75.08 o 
  -7   3   2      394.44      328.32     49.58 o 
  -6   3   2       42.30       52.26     40.20 o 
  -5   3   2      277.81      294.82     25.46 o 
  -4   3   2      178.32      194.30     21.44 o 
  -3   3   2      495.67      494.61     17.43 o 
  -2   3   2      297.16      313.63      9.38 o 
  -1   3   2      430.96      441.06     12.07 o 
   0   3   2       16.60       24.12      2.68 o 
   1   3   2      404.60      428.98     10.72 o 
   2   3   2      226.27      234.53     10.72 o 
   3   3   2      433.36      434.27     16.08 o 
   4   3   2      198.29      179.57     16.08 o 
   5   3   2      263.54      288.11     18.76 o 
   6   3   2       61.45       45.56     22.78 o 
   7   3   2      412.67      371.21     44.22 o 
  -6   4   2      199.86      152.76     30.82 o 
  -5   4   2     3881.66     4031.09    118.17 o 
  -4   4   2      325.15      300.19     21.44 o 
  -3   4   2    13095.51    13408.82    250.37 o 
  -2   4   2     1102.62     1079.68     24.14 o 
  -1   4   2    18590.63    18244.59    337.46 o 
   0   4   2     2444.62     2460.10     51.06 o 
   1   4   2    18625.98    18511.68    312.88 o 
   2   4   2     1044.30     1039.39     25.48 o 
   3   4   2    13384.91    13326.48    286.97 o 
   4   4   2      314.51      310.91     20.10 o 
   5   4   2     4190.88     4390.38    115.50 o 
   6   4   2      204.46      175.54     29.48 o 
  -6   5   2      355.75      321.62     38.86 o 
  -5   5   2     1017.39      962.55     49.60 o 
  -4   5   2     1010.96     1047.08     42.90 o 
  -3   5   2      432.91      453.01     20.10 o 
  -2   5   2     1613.88     1624.67     41.59 o 
  -1   5   2       96.08       93.80      6.70 o 
   0   5   2     2952.50     2975.94     56.43 o 
   1   5   2       86.38       88.44      6.70 o 
   2   5   2     1681.33     1691.84     37.57 o 
   3   5   2      452.74      491.88     20.10 o 
   4   5   2     1000.18      957.24     37.54 o 
   5   5   2     1025.49     1093.93     45.58 o 
   6   5   2      372.24      320.28     33.50 o 
  -6   6   2     1558.55     1516.49    101.90 o 
  -5   6   2      468.46      414.12     40.21 o 
  -4   6   2     3870.61     4032.50    122.20 o 
  -3   6   2      667.34      694.34     33.51 o 
  -2   6   2     5450.41     5546.91    129.12 o 
  -1   6   2     2130.41     2207.66     46.97 o 
   0   6   2     5428.15     5472.52    121.10 o 
   1   6   2     2086.08     2098.89     44.29 o 
   2   6   2     5428.97     5499.75    126.43 o 
   3   6   2      566.90      560.26     24.13 o 
   4   6   2     3975.05     4235.52    112.80 o 
   5   6   2      393.38      364.51     30.82 o 
   6   6   2     1613.96     1684.13     97.88 o 
  -5   7   2      212.27      164.82     30.82 o 
  -4   7   2      703.32      749.26     46.91 o 
  -3   7   2      369.86      353.80     28.14 o 
  -2   7   2      858.26      872.72     37.54 o 
  -1   7   2     1865.71     1875.47     46.95 o 
   0   7   2      164.69      164.82     10.72 o 
   1   7   2     1869.34     1845.96     46.95 o 
   2   7   2      860.81      898.20     32.17 o 
   3   7   2      394.73      403.39     28.14 o 
   4   7   2      697.43      719.77     40.21 o 
   5   7   2      216.15      168.84     33.50 o 
  -5   8   2      731.90      750.58     58.97 o 
  -4   8   2     3136.78     3230.12    128.83 o 
  -3   8   2      923.45      923.62     45.58 o 
  -2   8   2     6048.30     6356.90    184.20 o 
  -1   8   2     1773.80     1771.84     64.38 o 
   0   8   2     6557.74     6708.66    161.43 o 
   1   8   2     1759.81     1719.52     71.09 o 
   2   8   2     6157.20     6442.01    194.97 o 
   3   8   2      842.42      788.19     42.89 o 
   4   8   2     3035.05     2919.98    130.16 o 
   5   8   2      646.92      514.66     61.65 o 
  -4   9   2      116.18       79.06     38.86 o 
  -3   9   2       25.79       20.10     24.12 o 
  -2   9   2       59.60       36.18     26.80 o 
  -1   9   2       74.37       41.54     22.78 o 
   0   9   2       21.83       14.74     13.40 o 
   1   9   2       74.07       52.26     16.08 o 
   2   9   2       43.71       13.40     22.78 o 
   3   9   2       17.90       -6.70     28.14 o 
   4   9   2      109.22       68.34     32.16 o 
  -3  10   2     2444.86     2480.25    166.33 o 
  -2  10   2      135.32      146.05     33.50 o 
  -1  10   2     3323.16     3469.33    208.03 o 
   0  10   2      463.64      459.68     46.91 o 
   1  10   2     3375.89     3537.87    261.72 o 
   2  10   2      145.86      156.77     38.86 o 
   3  10   2     2539.20     2762.07    163.66 o 
  -1  11   2      150.39      138.01     36.18 o 
   0  11   2      288.13      301.51     48.24 o 
   1  11   2      161.16      146.06     37.52 o 
   1   0   3    40542.79    40592.99    785.63 o 
   2   0   3      150.89      162.15      5.36 o 
   3   0   3    19247.81    19122.94    317.87 o 
   4   0   3      691.78      725.24     30.83 o 
   5   0   3     5971.68     6004.51    161.38 o 
   6   0   3      300.10      269.35     32.16 o 
   7   0   3      751.51      667.49     58.97 o 
  -7   1   3      454.54      309.57     53.61 o 
  -6   1   3      280.95      277.39     36.18 o 
  -5   1   3      701.53      691.66     42.89 o 
  -4   1   3      349.05      344.43     17.42 o 
  -3   1   3     1517.69     1567.18     42.94 o 
  -2   1   3     1938.22     1872.36     32.24 o 
  -1   1   3     1385.15     1388.93     25.52 o 
   0   1   3     9483.62     9233.57    216.29 o 
   1   1   3     1419.50     1425.29     21.49 o 
   2   1   3     2048.50     1963.97     29.55 o 
   3   1   3     1551.10     1551.12     29.52 o 
   4   1   3      434.23      408.79     20.10 o 
   5   1   3      742.73      813.66     30.83 o 
   6   1   3      318.49      280.08     30.82 o 
   7   1   3      438.39      383.28     48.24 o 
  -7   2   3      683.37      709.01     77.74 o 
  -6   2   3     1710.66     1716.55     89.85 o 
  -5   2   3     1306.36     1407.96     67.05 o 
  -4   2   3     4651.55     4623.11    112.92 o 
  -3   2   3     2469.57     2507.00     59.08 o 
  -2   2   3    14880.71    15105.65    246.65 o 
  -1   2   3     1606.23     1666.83     37.61 o 
   0   2   3    27900.19    26802.23    688.10 o 
   1   2   3     2084.17     2143.86     33.60 o 
   2   2   3    15337.05    15609.63    224.96 o 
   3   2   3     2620.80     2582.55     51.03 o 
   4   2   3     4832.31     4887.23    107.56 o 
   5   2   3     1218.69     1272.46     44.25 o 
   6   2   3     1665.45     1665.55     60.35 o 
   7   2   3      680.21      608.49     53.61 o 
  -6   3   3     1476.49     1575.52     88.50 o 
  -5   3   3     1786.24     1791.91     63.04 o 
  -4   3   3     1650.88     1711.59     50.97 o 
  -3   3   3     2721.34     2693.78     61.77 o 
  -2   3   3      736.49      737.47     17.43 o 
  -1   3   3     1972.07     1915.31     40.29 o 
   0   3   3       12.42       13.40      2.68 o 
   1   3   3     2004.46     1935.53     33.58 o 
   2   3   3      821.11      831.41     21.46 o 
   3   3   3     2717.19     2689.75     57.74 o 
   4   3   3     1686.88     1753.21     49.63 o 
   5   3   3     1759.21     1793.23     56.33 o 
   6   3   3     1413.85     1550.00     63.02 o 
  -6   4   3     1713.54     1866.67    119.35 o 
  -5   4   3      226.49      282.75     29.48 o 
  -4   4   3     4575.29     4675.11    123.63 o 
  -3   4   3      545.15      588.44     21.45 o 
  -2   4   3    11664.85    11513.54    223.37 o 
  -1   4   3      981.34     1052.85     24.14 o 
   0   4   3    20289.13    20361.44    364.18 o 
   1   4   3      933.43      966.96     20.12 o 
   2   4   3    11476.08    11791.82    232.80 o 
   3   4   3      462.73      420.86     20.10 o 
   4   4   3     4391.32     4430.01    107.49 o 
   5   4   3      208.80      199.66     22.78 o 
   6   4   3     1733.63     1763.43     75.10 o 
  -6   5   3      163.88      111.22     29.48 o 
  -5   5   3      615.46      628.60     40.21 o 
  -4   5   3      210.91      202.34     21.44 o 
  -3   5   3     1567.10     1586.77     50.97 o 
  -2   5   3     1184.49     1157.37     33.53 o 
  -1   5   3      826.13      808.51     21.45 o 
   0   5   3     1863.26     1786.35     40.26 o 
   1   5   3      731.64      718.62     18.77 o 
   2   5   3     1127.91     1079.54     29.50 o 
   3   5   3     1503.44     1465.98     42.92 o 
   4   5   3      229.07      207.71     18.76 o 
   5   5   3      578.63      568.28     34.85 o 
   6   5   3      194.85      111.22     26.80 o 
  -6   6   3      432.36      372.56     44.22 o 
  -5   6   3     2745.53     2818.99    118.07 o 
  -4   6   3     1068.09     1128.84     52.29 o 
  -3   6   3     8130.63     8291.75    223.56 o 
  -2   6   3     2087.42     2042.23     57.70 o 
  -1   6   3    11541.58    11795.37    250.02 o 
   0   6   3     2275.20     2206.60     53.69 o 
   1   6   3    11545.51    11625.13    198.66 o 
   2   6   3     1996.94     1999.17     49.64 o 
   3   6   3     8238.19     8367.73    214.14 o 
   4   6   3     1103.32     1060.49     41.56 o 
   5   6   3     2734.80     2812.27     93.92 o 
   6   6   3      473.84      448.95     53.61 o 
  -5   7   3      132.88      101.84     30.82 o 
  -4   7   3      632.90      609.84     37.53 o 
  -3   7   3      176.65      159.46     20.10 o 
  -2   7   3      946.50      988.06     40.22 o 
  -1   7   3       41.16       37.52      5.36 o 
   0   7   3     1295.20     1248.50     34.87 o 
   1   7   3       45.34       48.24      4.02 o 
   2   7   3     1017.84      962.63     36.20 o 
   3   7   3      171.17      163.48     20.10 o 
   4   7   3      669.10      597.79     38.87 o 
   5   7   3      116.14      127.29     33.50 o 
  -5   8   3     1435.79     1501.64     84.47 o 
  -4   8   3      741.39      721.11     48.25 o 
  -3   8   3     2312.50     2285.95     99.27 o 
  -2   8   3     1844.72     1939.47     72.43 o 
  -1   8   3     2973.89     3003.91    108.72 o 
   0   8   3     2548.60     2502.69     67.10 o 
   1   8   3     2992.31     2946.23     80.53 o 
   2   8   3     1952.69     1965.08     81.82 o 
   3   8   3     2307.78     2315.46    126.10 o 
   4   8   3      750.23      738.54     63.00 o 
   5   8   3     1451.28     1324.67    108.60 o 
  -4   9   3      238.86      187.60     42.88 o 
  -3   9   3     1109.68     1181.07     81.78 o 
  -2   9   3      446.93      419.47     48.25 o 
  -1   9   3      220.90      187.60     29.48 o 
   0   9   3      841.00      815.01     45.58 o 
   1   9   3      252.41      268.01     28.14 o 
   2   9   3      469.25      389.99     40.21 o 
   3   9   3     1092.20     1105.99     87.14 o 
   4   9   3      223.80      207.70     40.20 o 
  -3  10   3      552.05      537.42     71.03 o 
  -2  10   3     1945.32     1945.98    127.41 o 
  -1  10   3      972.43      930.31     69.71 o 
   0  10   3     2540.71     2459.11    152.94 o 
   1  10   3      999.97      920.94    103.22 o 
   2  10   3     1798.08     1843.92    155.56 o 
   3  10   3      570.58      477.12     62.99 o 
  -1  11   3      293.83      286.77     49.58 o 
   0  11   3      287.75      171.52     44.22 o 
   1  11   3      266.17      263.98     49.58 o 
   0   0   4    15139.02    14996.74    394.61 o 
   1   0   4        7.41       14.74      2.68 o 
   2   0   4     9686.39     9621.34    136.91 o 
   3   0   4      704.41      740.08     20.11 o 
   4   0   4     4776.68     4688.31    107.56 o 
   5   0   4     1744.43     1865.72     63.04 o 
   6   0   4     1719.08     1735.34     96.56 o 
   7   0   4      968.85     1062.99     87.13 o 
  -7   1   4      405.03      387.29     57.62 o 
  -6   1   4      675.00      692.95     54.95 o 
  -5   1   4     1020.68     1083.27     58.99 o 
  -4   1   4     1086.90     1027.13     44.25 o 
  -3   1   4     2815.07     2785.88     67.16 o 
  -2   1   4      520.72      544.31     13.41 o 
  -1   1   4     4860.88     4835.94     83.70 o 
   0   1   4       61.74       69.68      2.68 o 
   1   1   4     4679.78     4578.14     72.88 o 
   2   1   4      534.30      534.94     10.73 o 
   3   1   4     2678.02     2628.40     52.38 o 
   4   1   4     1067.62     1056.62     33.52 o 
   5   1   4      936.72      945.13     37.54 o 
   6   1   4      666.08      646.04     42.89 o 
   7   1   4      374.07      320.28     46.90 o 
  -7   2   4      652.47      609.82     76.39 o 
  -6   2   4      690.02      675.53     53.61 o 
  -5   2   4     2156.75     2086.14     87.20 o 
  -4   2   4     5147.83     5021.03    155.98 o 
  -3   2   4     6478.01     6617.81    142.81 o 
  -2   2   4    13363.36    13773.24    225.61 o 
  -1   2   4     8521.69     8550.99    142.31 o 
   0   2   4    14670.59    14537.77    286.24 o 
   1   2   4     8811.74     8828.19    132.88 o 
   2   2   4    13318.33    13572.81    190.27 o 
   3   2   4     6754.95     6867.31    121.28 o 
   4   2   4     5153.59     5272.51    114.30 o 
   5   2   4     2280.36     2287.54     69.77 o 
   6   2   4      677.62      699.65     41.55 o 
   7   2   4      706.53      629.94     54.95 o 
  -6   3   4      764.97      801.55     65.68 o 
  -5   3   4      729.59      675.57     44.23 o 
  -4   3   4     3630.10     3630.43     92.67 o 
  -3   3   4      226.36      215.76     12.06 o 
  -2   3   4     6980.82     6965.68    134.89 o 
  -1   3   4     1500.42     1489.81     28.19 o 
   0   3   4     5906.32     5818.36    112.02 o 
   1   3   4     1593.71     1593.33     26.85 o 
   2   3   4     7147.41     7208.28    116.02 o 
   3   3   4      243.38      231.84     12.06 o 
   4   3   4     3519.25     3467.66     79.24 o 
   5   3   4      743.92      715.79     33.51 o 
   6   3   4      722.48      635.32     38.87 o 
  -6   4   4       93.65       68.34     33.50 o 
  -5   4   4     3263.59     3346.30    104.70 o 
  -4   4   4     1291.00     1184.06     48.27 o 
  -3   4   4     6139.55     6204.62    141.32 o 
  -2   4   4     3550.54     3582.94     73.92 o 
  -1   4   4    17374.28    17456.09    316.07 o 
   0   4   4     2083.26     1957.69     34.91 o 
   1   4   4    17028.83    17108.56    303.71 o 
   2   4   4     3510.75     3586.85     76.60 o 
   3   4   4     5854.02     5848.08    149.36 o 
   4   4   4     1366.96     1253.85     48.28 o 
   5   4   4     3198.99     3199.88     97.98 o 
   6   4   4       94.83       57.62     22.78 o 
  -6   5   4      189.84      188.94     34.84 o 
  -5   5   4      792.09      760.02     42.89 o 
  -4   5   4      282.07      269.36     24.12 o 
  -3   5   4     1244.45     1170.68     40.23 o 
  -2   5   4      876.87      866.13     29.50 o 
  -1   5   4     2590.69     2579.45     56.40 o 
   0   5   4      940.49      879.66     22.80 o 
   1   5   4     2625.61     2614.44     49.68 o 
   2   5   4      776.50      756.13     28.15 o 
   3   5   4     1328.90     1312.90     52.30 o 
   4   5   4      337.97      290.81     21.44 o 
   5   5   4      836.84      911.51     41.55 o 
   6   5   4      227.06      166.16     26.80 o 
  -6   6   4      956.43      955.74     72.38 o 
  -5   6   4      807.50      784.14     48.25 o 
  -4   6   4     2216.18     2208.14     80.49 o 
  -3   6   4     1402.65     1449.65     52.30 o 
  -2   6   4     3837.82     3923.97    102.10 o 
  -1   6   4      828.97      841.94     25.47 o 
   0   6   4     4625.71     4579.41    100.84 o 
   1   6   4      854.44      825.87     20.11 o 
   2   6   4     3784.60     3879.50     88.66 o 
   3   6   4     1425.37     1420.16     52.30 o 
   4   6   4     2132.03     2206.69     68.41 o 
   5   6   4      854.27      788.18     53.62 o 
   6   6   4      919.76      837.77     67.02 o 
  -5   7   4      344.48      353.78     41.54 o 
  -4   7   4      597.38      572.30     38.87 o 
  -3   7   4      793.84      824.39     40.21 o 
  -2   7   4      221.27      214.41     18.76 o 
  -1   7   4     1805.43     1790.81     52.32 o 
   0   7   4       58.57       56.28      8.04 o 
   1   7   4     1805.54     1809.59     36.22 o 
   2   7   4      223.43      191.63     20.10 o 
   3   7   4      755.54      750.64     41.55 o 
   4   7   4      583.96      675.50     44.23 o 
   5   7   4      312.90      214.41     32.16 o 
  -4   8   4     2366.34     2646.64    122.07 o 
  -3   8   4      318.05      356.46     33.50 o 
  -2   8   4     4999.23     5386.60    196.17 o 
  -1   8   4      371.22      364.52     25.46 o 
   0   8   4     7036.55     7494.26    184.33 o 
   1   8   4      387.46      345.76     21.44 o 
   2   8   4     5113.47     5327.82    194.84 o 
   3   8   4      367.21      288.13     41.54 o 
   4   8   4     2390.95     2484.35    135.49 o 
  -4   9   4      523.33      511.95     54.95 o 
  -3   9   4      733.34      726.47     63.00 o 
  -2   9   4      738.23      682.25     49.59 o 
  -1   9   4     1147.25     1185.16     65.69 o 
   0   9   4     1001.61     1014.82     50.94 o 
   1   9   4     1139.92      986.74     61.67 o 
   2   9   4      736.63      802.88     58.98 o 
   3   9   4      755.25      778.75     67.02 o 
   4   9   4      488.19      388.65     56.29 o 
  -3  10   4     1947.21     1775.58    142.15 o 
  -2  10   4       74.76       79.05     29.48 o 
  -1  10   4     3759.64     3974.72    182.56 o 
   0  10   4        9.62        5.36     22.78 o 
   1  10   4     3784.05     3917.04    248.34 o 
   2  10   4       89.34       93.79     48.24 o 
   3  10   4     1887.38     1839.90    155.56 o 
  -1  11   4      298.62      179.57     56.28 o 
   0  11   4      115.51       88.44     33.50 o 
   1  11   4      270.76      233.16     44.22 o 
   1   0   5    23484.37    23519.71    386.07 o 
   2   0   5        1.42        4.02      2.68 o 
   3   0   5    10321.66    10321.09    209.53 o 
   4   0   5      119.99       75.04     14.74 o 
   5   0   5     3065.35     3151.73    128.86 o 
   6   0   5        3.42         .00     26.80 o 
   7   0   5      926.70      821.69     75.06 o 
  -7   1   5      473.82      578.95     92.47 o 
  -6   1   5      732.47      701.01     61.66 o 
  -5   1   5     1332.80     1377.12     68.39 o 
  -4   1   5     2731.45     2668.72    100.68 o 
  -3   1   5     2440.97     2387.23     67.13 o 
  -2   1   5     5640.23     5661.57    107.84 o 
  -1   1   5     6006.79     5983.83     90.50 o 
   0   1   5     6774.44     6644.65    127.24 o 
   1   1   5     6055.09     5976.11    104.01 o 
   2   1   5     5554.23     5603.09     82.22 o 
   3   1   5     2368.93     2315.93     51.02 o 
   4   1   5     2658.29     2679.32     67.12 o 
   5   1   5     1203.32     1181.26     41.57 o 
   6   1   5      720.83      678.22     44.23 o 
   7   1   5      460.97      443.59     85.77 o 
  -6   2   5     2262.63     2331.36    110.00 o 
  -5   2   5     1414.41     1445.55     67.05 o 
  -4   2   5     4588.40     4839.87    149.19 o 
  -3   2   5     3754.84     3744.31     99.45 o 
  -2   2   5     5861.09     5884.26    106.47 o 
  -1   2   5     7296.55     7331.79    108.14 o 
   0   2   5     9118.46     9199.11    170.86 o 
   1   2   5     7213.12     7256.71    121.64 o 
   2   2   5     5413.11     5315.83     74.09 o 
   3   2   5     3713.27     3623.23     73.92 o 
   4   2   5     4187.47     4220.47     96.74 o 
   5   2   5     1396.45     1410.67     49.61 o 
   6   2   5     2205.55     2276.30     85.85 o 
  -6   3   5      595.34      592.39     61.65 o 
  -5   3   5      533.36      570.95     48.25 o 
  -4   3   5      731.53      742.64     34.85 o 
  -3   3   5     1726.57     1703.88     41.59 o 
  -2   3   5      421.62      412.83     14.74 o 
  -1   3   5     5009.41     5115.77     91.59 o 
   0   3   5       11.80       10.72      4.02 o 
   1   3   5     4868.67     4934.55     80.81 o 
   2   3   5      380.36      381.99      9.38 o 
   3   3   5     1743.31     1707.92     41.59 o 
   4   3   5      731.45      760.06     28.15 o 
   5   3   5      623.84      627.27     32.17 o 
   6   3   5      611.05      589.72     42.89 o 
  -6   4   5     1443.58     1332.76     95.20 o 
  -5   4   5      741.63      757.33     42.89 o 
  -4   4   5     4922.88     5139.23    141.11 o 
  -3   4   5      591.97      553.59     28.15 o 
  -2   4   5     8804.76     9014.75    199.73 o 
  -1   4   5     1608.77     1628.99     32.20 o 
   0   4   5     8094.92     7921.94    143.13 o 
   1   4   5     1643.02     1637.09     32.21 o 
   2   4   5     9261.80     9554.04    171.45 o 
   3   4   5      629.62      636.72     24.13 o 
   4   4   5     5247.73     5317.69    150.55 o 
   5   4   5      752.04      717.12     42.89 o 
   6   4   5     1547.25     1517.86     83.13 o 
  -6   5   5      770.82      699.66     69.70 o 
  -5   5   5     1037.49     1004.10     56.30 o 
  -4   5   5     1213.68     1237.57     48.27 o 
  -3   5   5     3066.89     3078.49     85.92 o 
  -2   5   5      401.04      372.59     18.76 o 
  -1   5   5     4725.60     4648.09     92.80 o 
   0   5   5      395.86      365.90     13.40 o 
   1   5   5     4798.67     4757.31     91.46 o 
   2   5   5      394.22      403.41     16.08 o 
   3   5   5     3144.74     3183.37     92.64 o 
   4   5   5     1246.47     1192.00     59.00 o 
   5   5   5     1087.63      937.09     45.58 o 
   6   5   5      755.73      702.34     48.25 o 
  -5   6   5     1437.73     1504.40     83.13 o 
  -4   6   5      814.55      743.95     42.89 o 
  -3   6   5     4579.39     4552.05    131.67 o 
  -2   6   5     1506.19     1486.05     54.99 o 
  -1   6   5     5592.59     5551.51    134.52 o 
   0   6   5     2056.63     2054.39     49.65 o 
   1   6   5     5641.49     5691.60    110.31 o 
   2   6   5     1412.93     1377.33     32.19 o 
   3   6   5     4557.46     4541.24    116.89 o 
   4   6   5      733.29      640.71     34.85 o 
   5   6   5     1445.77     1513.79     77.77 o 
  -5   7   5      312.59      330.99     44.22 o 
  -4   7   5     1600.73     1736.56     77.78 o 
  -3   7   5      427.19      473.08     30.82 o 
  -2   7   5     4069.47     4068.40    127.60 o 
  -1   7   5      284.35      277.40     18.76 o 
   0   7   5     4401.34     4326.62     98.09 o 
   1   7   5      272.56      235.86     16.08 o 
   2   7   5     4044.38     4061.62    131.63 o 
   3   7   5      385.09      320.30     26.80 o 
   4   7   5     1541.84     1453.57     68.39 o 
   5   7   5      294.89      297.49     48.24 o 
  -4   8   5      871.61      857.87     72.38 o 
  -3   8   5     2248.32     2360.92    104.63 o 
  -2   8   5      916.19      985.29     45.58 o 
  -1   8   5     3033.73     3253.49    116.77 o 
   0   8   5      432.91      424.84     25.46 o 
   1   8   5     2979.23     3041.33    100.66 o 
   2   8   5      826.42      801.60     41.55 o 
   3   8   5     2230.93     2296.51    130.12 o 
   4   8   5      829.26      920.86     72.38 o 
  -4   9   5      386.62      355.13     95.15 o 
  -3   9   5      361.77      339.04     38.86 o 
  -2   9   5       97.94       73.70     18.76 o 
  -1   9   5      728.98      707.72     42.89 o 
   0   9   5      102.22       83.08     18.76 o 
   1   9   5      748.49      674.21     46.91 o 
   2   9   5      117.11      105.86     28.14 o 
   3   9   5      403.04      365.85     48.24 o 
   4   9   5      364.31      285.44     57.62 o 
  -2  10   5     2047.31     2007.73    140.82 o 
  -1  10   5      122.00       92.46     30.82 o 
   0  10   5     2848.66     2786.81    143.57 o 
   1  10   5      112.36       77.72     46.90 o 
   2  10   5     2144.60     2040.02    189.11 o 
   0  11   5      164.01       97.82     75.04 o 
   0   0   6    17155.84    17138.24    419.31 o 
   1   0   6      736.74      776.48     18.77 o 
   2   0   6    20844.06    21607.42    369.31 o 
   3   0   6     2217.73     2232.24     52.35 o 
   4   0   6     9454.13     9475.68    242.72 o 
   5   0   6     1030.53     1115.43     60.33 o 
   6   0   6     1134.43     1067.14     71.05 o 
  -6   1   6      198.37      146.06     40.20 o 
  -5   1   6     2398.84     2444.61     96.60 o 
  -4   1   6      386.73      344.43     29.48 o 
  -3   1   6     5296.24     5247.83    133.21 o 
  -2   1   6      927.01      948.15     21.46 o 
  -1   1   6     6984.52     7020.83    101.32 o 
   0   1   6     1067.29     1046.53     24.15 o 
   1   1   6     7432.52     7527.32    121.65 o 
   2   1   6      954.51      961.59     18.78 o 
   3   1   6     5501.20     5461.33    122.47 o 
   4   1   6      430.21      459.70     25.46 o 
   5   1   6     2376.32     2393.59     80.50 o 
   6   1   6      222.17      222.44     40.20 o 
  -6   2   6     1169.73     1218.65     96.53 o 
  -5   2   6     1164.43     1165.11     67.04 o 
  -4   2   6      680.59      718.49     48.26 o 
  -3   2   6     3572.43     3642.46    111.52 o 
  -2   2   6      606.22      549.65     17.43 o 
  -1   2   6     7147.91     7377.98    121.53 o 
   0   2   6     1745.62     1737.31     33.56 o 
   1   2   6     7025.88     7124.54    116.11 o 
   2   2   6      588.38      525.51     13.41 o 
   3   2   6     3619.00     3582.13     73.90 o 
   4   2   6      716.29      695.71     26.81 o 
   5   2   6     1281.71     1229.54     46.93 o 
   6   2   6     1196.34     1198.55     64.35 o 
  -6   3   6      974.10      930.31     81.77 o 
  -5   3   6     1049.31     1170.38     73.73 o 
  -4   3   6     2217.60     2223.26     87.21 o 
  -3   3   6     1375.03     1429.73     46.94 o 
  -2   3   6     7206.77     7166.69    146.95 o 
  -1   3   6      650.24      619.41     17.43 o 
   0   3   6    15063.16    15196.29    282.97 o 
   1   3   6      618.99      604.64     17.43 o 
   2   3   6     7258.31     7110.38    111.90 o 
   3   3   6     1370.64     1400.22     37.55 o 
   4   3   6     2284.27     2263.61     65.75 o 
   5   3   6     1011.14     1034.95     45.58 o 
   6   3   6      999.35      825.76     58.98 o 
  -6   4   6      559.79      495.88     58.97 o 
  -5   4   6     1732.52     1723.31     96.56 o 
  -4   4   6      488.85      524.04     33.51 o 
  -3   4   6     3957.99     4119.18    108.82 o 
  -2   4   6       36.23       29.48      9.38 o 
  -1   4   6     6411.76     6394.10    125.30 o 
   0   4   6       83.47       87.10      5.36 o 
   1   4   6     6482.31     6402.57    109.13 o 
   2   4   6       39.73       36.18      6.70 o 
   3   4   6     3884.89     3912.08     99.41 o 
   4   4   6      464.63      454.34     21.44 o 
   5   4   6     1584.75     1595.78     72.41 o 
   6   4   6      552.62      520.00     45.57 o 
  -6   5   6      438.96      473.07     65.67 o 
  -5   5   6      993.40     1000.04     53.62 o 
  -4   5   6     1193.86     1136.97     54.97 o 
  -3   5   6     2975.29     3012.35     92.63 o 
  -2   5   6     2491.01     2475.06     69.80 o 
  -1   5   6     2171.80     2057.42     55.03 o 
   0   5   6     3528.00     3532.28     77.93 o 
   1   5   6     2154.85     2158.05     45.63 o 
   2   5   6     2507.98     2450.93     55.03 o 
   3   5   6     2867.66     2903.42    100.67 o 
   4   5   6     1126.66     1132.91     54.97 o 
   5   5   6      918.89      935.66     53.62 o 
   6   5   6      413.87      434.20     50.92 o 
  -5   6   6      792.73      859.18     56.30 o 
  -4   6   6     2889.48     3018.04    110.04 o 
  -3   6   6     1459.63     1544.85     59.00 o 
  -2   6   6     6119.82     6362.49    174.87 o 
  -1   6   6     3017.03     3122.94     93.98 o 
   0   6   6     8433.15     8827.78    187.34 o 
   1   6   6     3079.34     3098.91     77.88 o 
   2   6   6     6086.06     6355.63    160.07 o 
   3   6   6     1564.06     1522.15     64.37 o 
   4   6   6     2935.91     2976.52    104.67 o 
   5   6   6      796.55      755.98     54.96 o 
  -5   7   6     1179.39     1241.40    100.55 o 
  -4   7   6       76.04       46.90     20.10 o 
  -3   7   6     1901.60     2002.50     79.13 o 
  -2   7   6      405.36      398.03     26.80 o 
  -1   7   6     2055.72     2019.05     68.42 o 
   0   7   6       13.37        9.38      9.38 o 
   1   7   6     2048.54     2052.58     61.71 o 
   2   7   6      413.98      407.42     21.44 o 
   3   7   6     1948.78     1852.33     72.43 o 
   4   7   6      106.81       95.14     26.80 o 
   5   7   6     1211.42     1379.50     89.82 o 
  -4   8   6      834.78      755.98     69.70 o 
  -3   8   6      305.15      251.93     30.82 o 
  -2   8   6     1126.67     1144.94     53.63 o 
  -1   8   6     1498.18     1477.77     63.03 o 
   0   8   6      879.41      874.03     36.19 o 
   1   8   6     1516.61     1440.24     50.96 o 
   2   8   6     1073.11      950.51     49.60 o 
   3   8   6      284.67      217.09     33.50 o 
   4   8   6      834.24      749.28     67.02 o 
  -3   9   6      643.45      635.29     60.31 o 
  -2   9   6     1613.32     1648.03     81.80 o 
  -1   9   6      980.67      969.21     52.28 o 
   0   9   6     2158.14     2283.02     80.48 o 
   1   9   6     1001.49      958.50     67.03 o 
   2   9   6     1579.63     1503.18     93.86 o 
   3   9   6      640.45      603.12     61.65 o 
  -2  10   6      264.84      162.14     67.00 o 
  -1  10   6     1204.62     1131.50     88.48 o 
   0  10   6      447.04      389.98     37.52 o 
   1  10   6     1175.79     1284.31    122.00 o 
   2  10   6      232.35      186.26     73.70 o 
   1   0   7     1318.44     1195.51     25.49 o 
   2   0   7     1317.73     1373.69     29.51 o 
   3   0   7     1056.27     1048.63     32.18 o 
   4   0   7     1804.21     1836.44     60.36 o 
   5   0   7     1851.33     1854.97     81.82 o 
   6   0   7      500.92      619.17     60.31 o 
  -6   1   7     1268.97     1397.02     97.87 o 
  -5   1   7      379.54      407.40     40.20 o 
  -4   1   7     4610.84     4741.19    150.51 o 
  -3   1   7     1105.98     1107.66     44.25 o 
  -2   1   7     8985.58     9147.39    194.51 o 
  -1   1   7     1164.90     1161.74     22.81 o 
   0   1   7     8768.44     8639.99    155.59 o 
   1   1   7     1217.49     1222.17     24.15 o 
   2   1   7     8824.08     8836.79    144.51 o 
   3   1   7     1185.49     1168.08     33.53 o 
   4   1   7     4676.92     4827.40    146.49 o 
   5   1   7      444.04      416.80     33.50 o 
   6   1   7     1215.46     1423.79     95.19 o 
  -6   2   7      523.78      541.44     54.95 o 
  -5   2   7     1797.54     1896.45     93.88 o 
  -4   2   7     1320.32     1253.82     63.03 o 
  -3   2   7     5054.97     4946.42    149.28 o 
  -2   2   7     4355.54     4395.15    122.39 o 
  -1   2   7     7451.85     7605.39    140.37 o 
   0   2   7     7210.72     7297.38    159.28 o 
   1   2   7     7291.57     7426.08    125.50 o 
   2   2   7     4420.48     4523.17     76.66 o 
   3   2   7     4923.45     4888.12    114.30 o 
   4   2   7     1452.64     1536.89     54.98 o 
   5   2   7     1857.71     1867.01     75.11 o 
   6   2   7      546.50      502.58     52.27 o 
  -6   3   7       16.65        1.34     32.16 o 
  -5   3   7     2169.84     2300.56    107.31 o 
  -4   3   7       33.70       21.44     20.10 o 
  -3   3   7     4907.28     5100.96    170.75 o 
  -2   3   7      389.29      386.00     16.08 o 
  -1   3   7    10094.13     9984.27    170.35 o 
   0   3   7      833.31      843.43     16.09 o 
   1   3   7    10053.06    10081.24    179.80 o 
   2   3   7      436.36      415.50     13.40 o 
   3   3   7     4805.97     4911.04    114.27 o 
   4   3   7       46.21       33.50     10.72 o 
   5   3   7     2119.08     2061.72     88.53 o 
   6   3   7       24.40      -21.44     29.48 o 
  -6   4   7      818.55      793.50     72.38 o 
  -5   4   7      714.04      687.60     53.61 o 
  -4   4   7     2542.21     2577.71     97.96 o 
  -3   4   7     1160.41     1194.73     41.57 o 
  -2   4   7     5730.72     5804.69    129.17 o 
  -1   4   7     1696.90     1651.63     41.59 o 
   0   4   7     8773.42     8852.51    182.21 o 
   1   4   7     1744.37     1697.31     38.91 o 
   2   4   7     5578.88     5575.32     87.45 o 
   3   4   7     1195.08     1230.96     40.23 o 
   4   4   7     2421.80     2350.77     91.24 o 
   5   4   7      719.17      612.55     41.55 o 
   6   4   7      776.73      715.75     58.98 o 
  -6   5   7      713.57      655.41     72.38 o 
  -5   5   7      654.69      644.68     58.97 o 
  -4   5   7     1934.92     2045.49     79.14 o 
  -3   5   7     1344.03     1367.79     49.62 o 
  -2   5   7     3696.70     3773.11    103.43 o 
  -1   5   7     4240.24     4345.13     95.42 o 
   0   5   7     3609.67     3584.39     73.89 o 
   1   5   7     4179.91     4244.15     92.73 o 
   2   5   7     3636.66     3720.57     85.96 o 
   3   5   7     1342.80     1299.40     50.96 o 
   4   5   7     1955.61     1975.76     75.11 o 
   5   5   7      690.26      569.64     45.57 o 
   6   5   7      772.89      726.46     57.63 o 
  -5   6   7      864.50      863.23     71.04 o 
  -4   6   7      516.97      593.72     40.21 o 
  -3   6   7     1067.67     1028.30     46.92 o 
  -2   6   7     1138.14     1119.57     41.57 o 
  -1   6   7      574.75      521.40     28.15 o 
   0   6   7      139.95      127.30      6.70 o 
   1   6   7      538.12      489.22     24.13 o 
   2   6   7     1241.81     1224.24     42.91 o 
   3   6   7     1097.72     1012.23     65.69 o 
   4   6   7      538.62      444.96     41.55 o 
   5   6   7      883.10      765.39     52.28 o 
  -5   7   7      542.15      600.41     71.03 o 
  -4   7   7     1966.99     1907.16    119.36 o 
  -3   7   7      576.33      592.40     40.21 o 
  -2   7   7     2516.06     2479.63     85.87 o 
  -1   7   7       36.06       24.12     12.06 o 
   0   7   7     3049.60     3141.09     80.54 o 
   1   7   7       40.42       32.16     12.06 o 
   2   7   7     2573.40     2652.81     83.19 o 
   3   7   7      615.78      538.80     40.21 o 
   4   7   7     1941.92     2011.74     85.83 o 
   5   7   7      564.89      533.40     65.67 o 
  -4   8   7      271.94      250.59     56.28 o 
  -3   8   7     2104.09     1985.10    123.40 o 
  -2   8   7      309.55      322.96     30.82 o 
  -1   8   7     3731.90     3869.41    155.74 o 
   0   8   7      117.35       97.82     16.08 o 
   1   8   7     3709.26     3790.15    134.26 o 
   2   8   7      319.92      266.68     26.80 o 
   3   8   7     2056.34     1916.65    105.96 o 
   4   8   7      270.63      179.56     45.56 o 
  -3   9   7     1039.68      892.79     76.41 o 
  -2   9   7      937.82      871.31     68.36 o 
  -1   9   7     2123.11     2248.04    119.38 o 
   0   9   7     1165.97     1095.32     52.29 o 
   1   9   7     2120.17     1985.14    105.96 o 
   2   9   7      961.55      859.26     67.02 o 
   3   9   7      972.70      835.12     79.09 o 
  -2  10   7     1358.29     1292.44    143.46 o 
  -1  10   7        4.90        5.36     29.48 o 
   0  10   7     1919.28     1857.42    127.40 o 
   1  10   7        6.14        4.02     28.14 o 
   2  10   7     1370.80     1354.12    146.14 o 
   0   0   8     8649.50     9090.46    252.74 o 
   1   0   8      168.04      170.19      9.38 o 
   2   0   8     3821.15     3637.42     73.93 o 
   3   0   8        7.20       -4.02      8.04 o 
   4   0   8     1229.95     1224.24     49.61 o 
   5   0   8       60.57       22.78     20.10 o 
   6   0   8      687.05      671.50     65.68 o 
  -6   1   8     1068.76     1013.46     75.07 o 
  -5   1   8     1699.42     1825.25     79.13 o 
  -4   1   8     1562.37     1541.00     72.42 o 
  -3   1   8     5959.93     6239.68    180.31 o 
  -2   1   8     3287.91     3180.17     65.83 o 
  -1   1   8    11787.82    11865.81    233.01 o 
   0   1   8     8270.50     8368.19    149.94 o 
   1   1   8    11588.45    11608.99    204.52 o 
   2   1   8     3219.76     3102.07     57.77 o 
   3   1   8     5904.42     5890.92    130.52 o 
   4   1   8     1587.87     1604.06     57.67 o 
   5   1   8     1778.32     1836.06     73.76 o 
   6   1   8     1054.18     1120.70     92.50 o 
  -6   2   8      464.00      380.61     50.93 o 
  -5   2   8     2783.62     3063.50    118.09 o 
  -4   2   8     1196.09     1275.14     63.02 o 
  -3   2   8     4314.26     4438.95    150.52 o 
  -2   2   8     1316.91     1343.96     49.63 o 
  -1   2   8     3161.78     3215.35     71.21 o 
   0   2   8      604.76      541.61     18.77 o 
   1   2   8     3176.04     3134.77     59.12 o 
   2   2   8     1366.48     1342.67     29.51 o 
   3   2   8     4246.57     4347.36    102.13 o 
   4   2   8     1203.07     1261.74     44.25 o 
   5   2   8     2677.71     2730.56    104.66 o 
   6   2   8      448.17      333.70     46.91 o 
  -6   3   8     1199.86     1245.44     91.16 o 
  -5   3   8      183.71      187.60     37.52 o 
  -4   3   8     2527.23     2709.23    116.74 o 
  -3   3   8      207.46      222.45     26.80 o 
  -2   3   8     4385.72     4393.18    130.40 o 
  -1   3   8      140.56      136.68      9.38 o 
   0   3   8     5027.73     5106.71    103.61 o 
   1   3   8      151.62      136.68      9.38 o 
   2   3   8     4491.25     4632.83     88.73 o 
   3   3   8      220.86      194.31     14.74 o 
   4   3   8     2494.46     2599.15     83.19 o 
   5   3   8      194.73      152.76     30.82 o 
   6   3   8     1176.67     1253.47    101.89 o 
  -6   4   8      788.86      844.42     88.46 o 
  -5   4   8     1180.63     1215.99     75.08 o 
  -4   4   8      949.53     1028.23     58.99 o 
  -3   4   8     2317.68     2265.01     85.88 o 
  -2   4   8      521.39      597.80     26.81 o 
  -1   4   8     4140.83     4189.46     88.71 o 
   0   4   8       56.20       50.92      5.36 o 
   1   4   8     4236.29     4318.80     79.31 o 
   2   4   8      469.17      461.06     18.76 o 
   3   4   8     2467.80     2478.60     81.86 o 
   4   4   8      917.95      908.90     44.24 o 
   5   4   8     1268.22     1332.68     83.13 o 
   6   4   8      771.43      754.61     76.40 o 
  -5   5   8      621.58      672.82     62.99 o 
  -4   5   8     2896.40     2853.02    123.46 o 
  -3   5   8     1130.72     1187.92     49.61 o 
  -2   5   8     5726.31     5753.25    166.76 o 
  -1   5   8     2044.16     2089.11     52.33 o 
   0   5   8     6395.14     6495.42    122.48 o 
   1   5   8     2113.58     2189.85     53.67 o 
   2   5   8     5644.05     5798.67    165.41 o 
   3   5   8     1196.33     1193.33     50.95 o 
   4   5   8     2872.66     2961.68    112.72 o 
   5   5   8      613.26      572.29     46.91 o 
  -5   6   8      161.40      146.06     37.52 o 
  -4   6   8      777.11      824.34     60.32 o 
  -3   6   8      435.78      415.46     28.14 o 
  -2   6   8     1705.16     1801.28     57.67 o 
  -1   6   8      253.21      241.21     18.76 o 
   0   6   8     2777.83     2813.37     65.77 o 
   1   6   8      206.36      202.34     18.76 o 
   2   6   8     1787.78     1800.02     73.77 o 
   3   6   8      355.62      227.82     29.48 o 
   4   6   8      752.86      679.57     56.30 o 
   5   6   8      124.82       88.44     41.54 o 
  -4   7   8      187.06      172.86     41.54 o 
  -3   7   8     5086.77     5220.62    227.04 o 
  -2   7   8      177.81      163.48     21.44 o 
  -1   7   8     6219.28     6599.77    177.50 o 
   0   7   8       56.12       37.52     10.72 o 
   1   7   8     6208.45     6625.28    199.01 o 
   2   7   8      156.02       97.82     18.76 o 
   3   7   8     5068.59     5086.23    271.37 o 
   4   7   8      169.33      144.72     38.86 o 
  -4   8   8      621.12      613.83     73.71 o 
  -3   8   8     1033.69     1016.13     71.05 o 
  -2   8   8     1115.26     1092.62     79.10 o 
  -1   8   8      379.02      371.22     42.88 o 
   0   8   8     1659.19     1574.41     59.01 o 
   1   8   8      350.23      318.95     30.82 o 
   2   8   8     1050.76      979.97     49.60 o 
   3   8   8     1044.58      910.23     76.41 o 
   4   8   8      654.61      477.14     68.35 o 
  -3   9   8      223.92      210.38     45.56 o 
  -2   9   8      775.75      792.16     69.70 o 
  -1   9   8      570.55      584.34     48.25 o 
   0   9   8     1077.75     1071.13     61.67 o 
   1   9   8      530.83      473.10     38.87 o 
   2   9   8      822.16      762.68     64.34 o 
   3   9   8      208.92      227.80     72.36 o 
  -1  10   8      611.97      474.45     57.63 o 
   0  10   8       72.14       20.10     29.48 o 
   1  10   8      631.66      637.96     62.99 o 
   1   0   9     7953.42     8047.33    167.29 o 
   2   0   9      342.48      340.42     16.08 o 
   3   0   9     3396.04     3370.92     85.95 o 
   4   0   9     1942.08     1985.32     67.07 o 
   5   0   9      427.81      387.31     38.86 o 
   6   0   9     2342.11     2338.01    166.33 o 
  -6   1   9      824.71      845.79     75.06 o 
  -5   1   9      721.47      725.14     52.27 o 
  -4   1   9     3169.18     3362.74    122.16 o 
  -3   1   9     1202.36     1194.79     52.30 o 
  -2   1   9     7295.22     7304.39    146.87 o 
  -1   1   9      865.36      859.48     26.82 o 
   0   1   9     8652.21     8686.74    182.27 o 
   1   1   9      800.26      815.19     17.43 o 
   2   1   9     7384.66     7525.88    129.36 o 
   3   1   9     1135.72     1115.63     38.89 o 
   4   1   9     3168.48     3393.61     95.31 o 
   5   1   9      728.69      776.08     45.57 o 
   6   1   9      915.88     1020.08    117.96 o 
  -6   2   9      324.63      301.51     49.58 o 
  -5   2   9      699.50      868.55     58.98 o 
  -4   2   9     1277.71     1326.12     71.07 o 
  -3   2   9      440.58      507.95     36.19 o 
  -2   2   9     1393.73     1335.89     56.33 o 
  -1   2   9      293.28      286.80     16.08 o 
   0   2   9      981.85      938.68     26.82 o 
   1   2   9      293.05      276.08     12.06 o 
   2   2   9     1424.42     1416.40     34.87 o 
   3   2   9      539.08      528.09     22.79 o 
   4   2   9     1379.60     1405.31     49.62 o 
   5   2   9      723.73      755.97     44.23 o 
   6   2   9      401.18      312.25     52.26 o 
  -6   3   9      292.71      229.15     50.92 o 
  -5   3   9     2923.78     3095.71    148.95 o 
  -4   3   9      519.83      494.55     38.87 o 
  -3   3   9     8397.18     8960.59    264.02 o 
  -2   3   9     1287.05     1361.20     57.67 o 
  -1   3   9    14219.58    14542.72    325.07 o 
   0   3   9     1502.69     1446.09     40.24 o 
   1   3   9    14206.00    14366.50    288.49 o 
   2   3   9     1208.74     1218.98     30.84 o 
   3   3   9     8467.75     8552.82    246.52 o 
   4   3   9      512.15      502.59     32.17 o 
   5   3   9     2962.75     2868.99    157.00 o 
   6   3   9      309.04      281.41     46.90 o 
  -5   4   9      328.90      261.32     42.88 o 
  -4   4   9     1248.01     1166.48     68.38 o 
  -3   4   9      427.30      427.53     38.87 o 
  -2   4   9     1543.96     1573.27     65.72 o 
  -1   4   9      232.79      218.43     21.44 o 
   0   4   9      656.44      650.14     14.75 o 
   1   4   9      208.22      230.49     12.06 o 
   2   4   9     1473.25     1522.23     42.92 o 
   3   4   9      367.86      339.06     22.78 o 
   4   4   9     1204.85     1206.67     72.40 o 
   5   4   9      311.60      254.61     41.54 o 
  -5   5   9     1092.44     1055.03     85.80 o 
  -4   5   9     1300.46     1323.35     71.06 o 
  -3   5   9     1553.74     1559.65     71.08 o 
  -2   5   9     2503.01     2573.85     85.88 o 
  -1   5   9     2785.31     2859.13     81.88 o 
   0   5   9     3641.73     3708.39     76.56 o 
   1   5   9     2903.00     2891.57     73.83 o 
   2   5   9     2551.90     2611.51     80.52 o 
   3   5   9     1550.61     1554.28     80.46 o 
   4   5   9     1253.03     1220.08     80.44 o 
   5   5   9     1004.30     1040.24    121.99 o 
  -5   6   9      466.62      418.13     62.99 o 
  -4   6   9      829.78      797.55     65.68 o 
  -3   6   9     1180.92     1166.42     69.72 o 
  -2   6   9      644.07      644.71     49.59 o 
  -1   6   9     3486.59     3551.43    107.42 o 
   0   6   9      784.89      792.24     29.49 o 
   1   6   9     3474.19     3442.64    112.79 o 
   2   6   9      670.33      735.87     46.91 o 
   3   6   9     1118.25     1132.87    107.25 o 
   4   6   9      850.58      985.22    108.58 o 
   5   6   9      439.91      461.01     75.05 o 
  -4   7   9     1341.75     1380.95    108.60 o 
  -3   7   9       50.88        5.36     25.46 o 
  -2   7   9     3402.95     3490.05    161.08 o 
  -1   7   9       25.38       17.42     20.10 o 
   0   7   9     5067.65     5243.21    145.12 o 
   1   7   9       28.42       24.12     20.10 o 
   2   7   9     3328.78     3338.24    153.02 o 
   3   7   9       54.70       32.16     38.86 o 
   4   7   9     1419.59     1433.29    162.23 o 
  -3   8   9      403.05      356.47     48.24 o 
  -2   8   9      193.59      155.44     36.18 o 
  -1   8   9      394.32      333.69     38.86 o 
   0   8   9      217.79      192.96     29.48 o 
   1   8   9      441.35      435.55     36.18 o 
   2   8   9      209.84      154.10     25.46 o 
   3   8   9      453.95      318.96     71.03 o 
  -2   9   9     1806.93     1884.13    115.33 o 
  -1   9   9     2120.67     2203.67    120.71 o 
   0   9   9     1611.22     1646.65     99.23 o 
   1   9   9     2109.53     2180.86    107.30 o 
   2   9   9     1747.74     1737.91    128.73 o 
   0  10   9       84.53       52.26     33.50 o 
   0   0  10      189.07      160.81     13.40 o 
   1   0  10       89.15       71.02      6.70 o 
   2   0  10       78.23       53.60     10.72 o 
   3   0  10     1143.26     1171.91     45.59 o 
   4   0  10      124.60       68.34     20.10 o 
   5   0  10     1331.83     1448.05     77.77 o 
   6   0  10      445.61      339.06     49.59 o 
  -6   1  10      253.13      209.04     50.92 o 
  -5   1  10     2479.70     2606.69    139.52 o 
  -4   1  10      946.23      958.52     52.28 o 
  -3   1  10     4655.50     4932.09    167.99 o 
  -2   1  10     1962.43     1906.63     49.64 o 
  -1   1  10     8804.00     8814.79    202.36 o 
   0   1  10     1692.88     1606.00     40.25 o 
   1   1  10     8723.39     8672.60    201.00 o 
   2   1  10     1935.70     1926.72     44.28 o 
   3   1  10     4523.17     4693.82    120.94 o 
   4   1  10      925.97      920.97     41.56 o 
   5   1  10     2397.52     2629.39     91.22 o 
   6   1  10      261.87      199.66     60.30 o 
  -6   2  10      280.99      238.53     48.24 o 
  -5   2  10      357.82      395.33     53.60 o 
  -4   2  10      610.56      632.63     49.59 o 
  -3   2  10      319.79      289.47     29.48 o 
  -2   2  10     2845.84     2891.80     96.66 o 
  -1   2  10      359.28      369.90     24.12 o 
   0   2  10     5201.15     5249.23    133.18 o 
   1   2  10      331.43      306.90     16.08 o 
   2   2  10     2805.09     2825.94     63.10 o 
   3   2  10      300.06      266.68     21.44 o 
   4   2  10      555.29      549.51     34.85 o 
   5   2  10      362.87      360.49     45.56 o 
   6   2  10      283.45      163.48     42.88 o 
  -5   3  10      198.56      194.30     38.86 o 
  -4   3  10     4012.34     4307.80    166.51 o 
  -3   3  10      691.09      659.49     48.26 o 
  -2   3  10     9335.78     9526.51    264.25 o 
  -1   3  10      532.32      516.04     26.81 o 
   0   3  10    13460.91    13764.61    323.38 o 
   1   3  10      483.62      453.03     18.76 o 
   2   3  10     9117.11     9244.75    202.20 o 
   3   3  10      667.27      612.56     30.83 o 
   4   3  10     4021.50     4330.65    158.45 o 
   5   3  10      227.82      140.70     44.22 o 
  -5   4  10      556.65      467.74     52.27 o 
  -4   4  10      664.41      690.27     53.61 o 
  -3   4  10     1524.74     1480.52     77.78 o 
  -2   4  10     1093.11     1051.18     56.31 o 
  -1   4  10      585.96      518.73     25.47 o 
   0   4  10     2902.17     2971.01     77.87 o 
   1   4  10      612.38      611.23     22.79 o 
   2   4  10     1192.50     1165.22     41.57 o 
   3   4  10     1521.38     1543.55     77.78 o 
   4   4  10      679.88      668.83     49.59 o 
   5   4  10      545.77      473.10     56.29 o 
  -5   5  10      798.47      883.30     81.76 o 
  -4   5  10     1855.02     1933.92    103.27 o 
  -3   5  10     1942.26     1940.87    107.30 o 
  -2   5  10     3669.34     3927.65    146.36 o 
  -1   5  10     2218.17     2268.85     87.21 o 
   0   5  10     3676.90     3742.93     75.21 o 
   1   5  10     2194.21     2258.08     68.43 o 
   2   5  10     3920.87     4047.77    111.47 o 
   3   5  10     1962.44     2013.32    120.72 o 
   4   5  10     1936.74     2041.29    135.46 o 
   5   5  10      858.28      755.99    104.55 o 
  -4   6  10      198.57      138.02     34.84 o 
  -3   6  10      403.27      380.60     46.90 o 
  -2   6  10      191.82      191.62     37.52 o 
  -1   6  10      194.19      148.74     26.80 o 
   0   6  10       17.51        5.36     17.42 o 
   1   6  10      188.06      162.14     28.14 o 
   2   6  10      152.40      167.50     33.50 o 
   3   6  10      417.84      293.49     64.33 o 
   4   6  10      182.64      121.94     52.26 o 
  -4   7  10      168.94      135.34     52.26 o 
  -3   7  10     2676.12     2881.87    151.61 o 
  -2   7  10       23.15       14.74     24.12 o 
  -1   7  10     4552.84     4526.49    193.42 o 
   0   7  10         .48      -12.06     21.44 o 
   1   7  10     4518.15     4929.35    139.69 o 
   2   7  10       22.00      -25.46     25.46 o 
   3   7  10     2606.72     2636.25    222.71 o 
   4   7  10      168.73      180.90     71.02 o 
  -3   8  10      160.08      148.74     41.54 o 
  -2   8  10      818.07      769.39     67.02 o 
  -1   8  10       27.88        2.68     25.46 o 
   0   8  10     1199.52     1289.74     65.69 o 
   1   8  10       18.97       46.90     22.78 o 
   2   8  10      816.61      709.07     56.30 o 
   3   8  10      153.07      159.45     57.62 o 
  -2   9  10     2006.72     1963.40    135.45 o 
  -1   9  10     1410.50     1403.78     97.88 o 
   0   9  10     1625.32     1590.32     93.86 o 
   1   9  10     1407.27     1372.94     83.13 o 
   2   9  10     1948.13     1835.94    136.79 o 
   1   0  11     1339.52     1251.31     34.87 o 
   2   0  11       50.62       41.54     10.72 o 
   3   0  11      982.96      985.39     41.56 o 
   4   0  11      133.90      115.24     22.78 o 
   5   0  11      604.31      525.38     57.63 o 
   6   0  11       29.12       34.84     64.31 o 
  -5   1  11      450.61      435.55     52.27 o 
  -4   1  11     3690.39     3931.14    163.80 o 
  -3   1  11     2186.16     2262.03     93.92 o 
  -2   1  11     7502.97     7596.30    171.02 o 
  -1   1  11     4587.74     4660.65    112.92 o 
   0   1  11    10646.70    11011.04    245.77 o 
   1   1  11     4544.09     4555.65    102.16 o 
   2   1  11     7552.29     7848.37    157.56 o 
   3   1  11     2194.19     2190.94     69.77 o 
   4   1  11     3746.66     3928.58    150.38 o 
   5   1  11      467.30      351.13     34.84 o 
  -5   2  11      224.70      246.56     53.60 o 
  -4   2  11     1375.63     1483.00     83.13 o 
  -3   2  11      186.75      166.16     30.82 o 
  -2   2  11      689.20      691.68     32.17 o 
  -1   2  11       51.40       45.56     13.40 o 
   0   2  11       45.74       36.18     13.40 o 
   1   2  11       71.49       68.34      9.38 o 
   2   2  11      679.91      652.80     28.15 o 
   3   2  11      196.52      188.94     18.76 o 
   4   2  11     1335.98     1360.95     60.34 o 
   5   2  11      233.42      194.30     40.20 o 
  -5   3  11     1816.20     1906.97    127.40 o 
  -4   3  11       84.26      119.25     32.16 o 
  -3   3  11     4152.78     4381.21    178.63 o 
  -2   3  11      175.37      147.40     28.14 o 
  -1   3  11     4726.49     4740.63    129.03 o 
   0   3  11      229.82      180.91     14.74 o 
   1   3  11     4906.56     4979.14    114.26 o 
   2   3  11      191.74      160.80     13.40 o 
   3   3  11     4192.39     4373.25    123.57 o 
   4   3  11       69.33       52.26     24.12 o 
   5   3  11     1766.87     1971.29    182.38 o 
  -5   4  11      499.17      404.73     60.31 o 
  -4   4  11      377.83      375.23     50.92 o 
  -3   4  11      644.65      564.28     52.27 o 
  -2   4  11      190.36      146.06     29.48 o 
  -1   4  11      235.34      191.63     18.76 o 
   0   4  11      684.70      656.82     34.85 o 
   1   4  11      217.06      196.99     18.76 o 
   2   4  11      211.81      162.14     16.08 o 
   3   4  11      659.42      613.88     38.87 o 
   4   4  11      434.31      392.67     40.20 o 
   5   4  11      501.91      377.93     58.97 o 
  -5   5  11     1262.43     1315.17    108.59 o 
  -4   5  11      857.33      848.49     65.68 o 
  -3   5  11     3887.61     4073.61    165.15 o 
  -2   5  11     1674.30     1641.55     79.13 o 
  -1   5  11     6893.41     7392.75    256.96 o 
   0   5  11     2444.22     2373.72     69.78 o 
   1   5  11     6789.44     7131.31    230.04 o 
   2   5  11     1708.48     1656.34     71.08 o 
   3   5  11     3857.84     4010.44    131.58 o 
   4   5  11      803.45      796.19     84.44 o 
   5   5  11     1279.34     1096.66    135.41 o 
  -4   6  11      160.47      123.28     44.22 o 
  -3   6  11      237.48      175.54     40.20 o 
  -2   6  11      272.00      313.57     41.54 o 
  -1   6  11      532.67      517.34     41.55 o 
   0   6  11      169.56      115.24     22.78 o 
   1   6  11      551.40      495.90     44.23 o 
   2   6  11      241.14      219.77     33.50 o 
   3   6  11      266.38      237.19     61.64 o 
   4   6  11      133.22       30.82     61.64 o 
  -4   7  11     2486.00     2591.58    189.14 o 
  -3   7  11       37.02      -20.10     42.88 o 
  -2   7  11     4477.55     4731.09    226.95 o 
  -1   7  11       82.88       62.98     21.44 o 
   0   7  11     5873.48     6210.80    231.17 o 
   1   7  11       83.48       62.98     24.12 o 
   2   7  11     4472.89     4939.23    196.07 o 
   3   7  11       39.56      -17.42     40.20 o 
   4   7  11     2472.01     2427.91    187.79 o 
  -3   8  11       21.07      -40.20     44.22 o 
  -2   8  11      275.61      194.31     42.88 o 
  -1   8  11       13.27        6.70     22.78 o 
   0   8  11       72.94       65.66     29.48 o 
   1   8  11        9.22       25.46     22.78 o 
   2   8  11      275.93      250.59     48.24 o 
   3   8  11        9.98      159.44     79.05 o 
  -1   9  11     1165.90     1123.41     76.41 o 
   0   9  11      661.97      633.95     56.29 o 
   1   9  11     1165.74     1148.88     73.73 o 
   0   0  12      526.60      526.76     29.49 o 
   1   0  12      146.65      131.32     10.72 o 
   2   0  12      220.26      178.23     17.42 o 
   3   0  12      885.38      878.06     42.90 o 
   4   0  12       79.53        5.36     24.12 o 
   5   0  12     1589.49     1680.15    105.93 o 
  -5   1  12     1942.50     2155.20    116.68 o 
  -4   1  12      326.48      336.36     45.56 o 
  -3   1  12     5037.77     5346.96    190.82 o 
  -2   1  12      315.43      270.71     25.46 o 
  -1   1  12     8840.10     9054.39    231.82 o 
   0   1  12      453.10      416.82     22.78 o 
   1   1  12     8774.34     9040.51    216.98 o 
   2   1  12      361.88      341.74     21.44 o 
   3   1  12     5081.98     5455.95    154.54 o 
   4   1  12      319.18      274.72     29.48 o 
   5   1  12     2053.61     2011.81    128.76 o 
  -5   2  12       10.52       45.56     36.18 o 
  -4   2  12      685.93      749.25     65.68 o 
  -3   2  12       11.26        6.70     20.10 o 
  -2   2  12      259.54      229.15     21.44 o 
  -1   2  12      275.90      266.68     20.10 o 
   0   2  12      474.13      455.70     25.47 o 
   1   2  12      300.69      250.60     22.78 o 
   2   2  12      287.19      254.62     21.44 o 
   3   2  12       20.71       28.14     12.06 o 
   4   2  12      670.90      633.98     42.89 o 
   5   2  12       17.17       48.24     30.82 o 
  -5   3  12      146.80       87.10     48.24 o 
  -4   3  12     4756.06     4985.75    231.02 o 
  -3   3  12      137.29       92.46     26.80 o 
  -2   3  12     8287.22     8940.75    297.58 o 
  -1   3  12      818.69      790.92     30.83 o 
   0   3  12     7811.97     7725.19    231.61 o 
   1   3  12      847.46      797.64     38.88 o 
   2   3  12     8286.62     8652.60    239.68 o 
   3   3  12      159.99      131.32     17.42 o 
   4   3  12     4823.80     5045.02    261.92 o 
   5   3  12      129.55      124.61     41.54 o 
  -5   4  12      105.14      182.23     61.64 o 
  -4   4  12      208.38      205.02     44.22 o 
  -3   4  12      247.81      176.88     32.16 o 
  -2   4  12      782.00      746.64     52.28 o 
  -1   4  12      237.29      209.05     20.10 o 
   0   4  12      360.07      314.94     25.46 o 
   1   4  12      222.52      207.71     20.10 o 
   2   4  12      752.04      715.79     36.19 o 
   3   4  12      225.19      154.10     25.46 o 
   4   4  12      204.66      184.92     37.52 o 
   5   4  12       88.74       96.47     50.92 o 
  -4   5  12     1295.88     1308.52     93.85 o 
  -3   5  12     1728.50     1927.10    108.63 o 
  -2   5  12     2313.40     2320.89    105.98 o 
  -1   5  12     4831.71     5089.33    161.22 o 
   0   5  12     2765.91     2749.75     76.49 o 
   1   5  12     4778.67     5126.79    141.07 o 
   2   5  12     2162.23     2124.85     89.88 o 
   3   5  12     1684.17     1716.51    109.96 o 
   4   5  12     1236.65     1242.79    128.70 o 
  -4   6  12      348.14      375.22     56.28 o 
  -3   6  12      486.69      410.10     53.61 o 
  -2   6  12      166.92      103.18     36.18 o 
  -1   6  12       44.87       29.48     21.44 o 
   0   6  12       31.29       29.48     20.10 o 
   1   6  12       50.98       20.10     28.14 o 
   2   6  12      183.89      147.40     30.82 o 
   3   6  12      475.34      490.50     54.95 o 
   4   6  12      368.00      215.75     72.36 o 
  -3   7  12     1931.28     2029.06    147.52 o 
  -2   7  12      179.76      160.80     38.86 o 
  -1   7  12     3173.88     3266.48    128.83 o 
   0   7  12      288.61      273.37     29.48 o 
   1   7  12     3248.19     3298.81    118.10 o 
   2   7  12      178.42       83.08     32.16 o 
   3   7  12     2008.79     2074.74    215.92 o 
  -2   8  12       71.60       21.44     44.22 o 
  -1   8  12       14.81      -10.72     22.78 o 
   0   8  12       14.26        8.04     24.12 o 
   1   8  12       17.41       24.12     30.82 o 
   2   8  12       79.95       48.24     37.52 o 
   1   0  13     1812.19     1868.56     59.02 o 
   2   0  13       41.33       32.16     13.40 o 
   3   0  13      193.27      168.84     24.12 o 
   4   0  13      202.92      154.10     26.80 o 
   5   0  13       98.95      105.85     34.84 o 
  -5   1  13      802.93      784.12     68.36 o 
  -4   1  13     2511.20     2614.76    138.18 o 
  -3   1  13     1032.60     1032.28     71.05 o 
  -2   1  13     5776.79     6078.35    180.16 o 
  -1   1  13     1136.84     1099.47     44.25 o 
   0   1  13     9145.52     9412.04    247.97 o 
   1   1  13     1170.58     1071.33     48.27 o 
   2   1  13     5829.89     5915.86    165.38 o 
   3   1  13     1056.95     1091.29     49.60 o 
   4   1  13     2340.68     2566.23     91.22 o 
   5   1  13      811.83      782.78     71.04 o 
  -5   2  13      214.25      194.30     46.90 o 
  -4   2  13      254.45      235.85     38.86 o 
  -3   2  13      657.04      672.85     61.66 o 
  -2   2  13      103.95       77.72     18.76 o 
  -1   2  13      848.11      817.74     33.51 o 
   0   2  13        4.26       14.74     12.06 o 
   1   2  13      831.75      809.69     38.88 o 
   2   2  13      106.73      108.54     17.42 o 
   3   2  13      629.43      599.12     32.17 o 
   4   2  13      256.37      255.95     34.84 o 
   5   2  13      186.51      131.32     34.84 o 
  -5   3  13     1761.15     1902.81    134.10 o 
  -4   3  13      587.06      503.93     53.61 o 
  -3   3  13     3948.98     4045.52    187.98 o 
  -2   3  13      481.10      403.41     44.23 o 
  -1   3  13     6417.07     6680.41    188.29 o 
   0   3  13      114.87       71.02     17.42 o 
   1   3  13     6349.64     6633.08    225.94 o 
   2   3  13      511.63      466.41     26.80 o 
   3   3  13     3898.33     4109.86    128.89 o 
   4   3  13      598.94      560.23     50.93 o 
   5   3  13     1713.52     1535.36    113.98 o 
  -4   4  13         .86       -2.68     29.48 o 
  -3   4  13      416.12      424.83     52.27 o 
  -2   4  13       53.77       93.79     34.84 o 
  -1   4  13      243.66      206.37     22.78 o 
   0   4  13       12.62        5.36     14.74 o 
   1   4  13      263.99      219.77     25.46 o 
   2   4  13       50.90       22.78     18.76 o 
   3   4  13      455.59      444.94     38.87 o 
   4   4  13         .60      -29.48     29.48 o 
  -4   5  13      976.76      954.42     81.77 o 
  -3   5  13     2843.45     3082.03    148.94 o 
  -2   5  13     1779.65     1760.88    100.58 o 
  -1   5  13     2531.93     2625.71     97.94 o 
   0   5  13     2175.60     2080.61     77.80 o 
   1   5  13     2572.49     2668.71    112.71 o 
   2   5  13     1823.28     1836.02    100.59 o 
   3   5  13     2845.48     3008.24    140.89 o 
   4   5  13     1030.50      863.29    124.67 o 
  -3   6  13      307.43      231.83     49.58 o 
  -2   6  13      140.01       92.46     33.50 o 
  -1   6  13      581.65      558.89     42.89 o 
   0   6  13       48.03       28.14     22.78 o 
   1   6  13      570.31      528.06     45.57 o 
   2   6  13      172.90      111.22     37.52 o 
   3   6  13      289.61      356.45     50.92 o 
  -3   7  13       10.85        6.70     46.90 o 
  -2   7  13     3518.43     3897.52    199.98 o 
  -1   7  13       80.93       81.73     33.50 o 
   0   7  13     4688.92     4989.16    225.62 o 
   1   7  13       78.23       67.00     25.46 o 
   2   7  13     3490.54     3524.36    236.21 o 
   3   7  13       13.34       -5.36     50.91 o 
  -1   8  13      177.29      192.96     41.54 o 
   0   8  13        3.94        1.34     28.14 o 
   1   8  13      174.74       93.80     38.86 o 
   0   0  14       11.99      -25.46     25.46 o 
   1   0  14       34.93       28.14     16.08 o 
   2   0  14        3.89       13.40     13.40 o 
   3   0  14       28.41       24.12     17.42 o 
   4   0  14        7.70         .00     36.18 o 
   5   0  14      184.97      202.34     69.68 o 
  -5   1  14     1520.61     1736.34    175.64 o 
  -4   1  14     1392.76     1405.14     87.15 o 
  -3   1  14     3620.01     3958.84    174.52 o 
  -2   1  14     2686.27     2746.85     91.25 o 
  -1   1  14     4834.96     5152.98    151.83 o 
   0   1  14     2160.69     2192.16     73.79 o 
   1   1  14     4926.73     4930.19    185.44 o 
   2   1  14     2712.19     2870.35     89.91 o 
   3   1  14     3711.22     3918.76    118.14 o 
   4   1  14     1396.43     1482.91     73.74 o 
   5   1  14     1528.84     1415.89    104.58 o 
  -4   2  14      321.29      281.41     50.92 o 
  -3   2  14      638.23      562.93     50.93 o 
  -2   2  14      382.74      284.11     30.82 o 
  -1   2  14      301.82      235.86     20.10 o 
   0   2  14      467.96      448.98     32.17 o 
   1   2  14      332.00      286.78     28.14 o 
   2   2  14      417.17      363.19     25.46 o 
   3   2  14      662.61      719.75     38.87 o 
   4   2  14      357.15      282.76     41.54 o 
  -4   3  14     2010.52     2124.39    143.50 o 
  -3   3  14      160.15      123.28     40.20 o 
  -2   3  14     3551.00     3778.96    154.38 o 
  -1   3  14      265.48      201.01     21.44 o 
   0   3  14     5050.64     5127.61    198.87 o 
   1   3  14      259.04      187.61     24.12 o 
   2   3  14     3553.97     3655.46    134.24 o 
   3   3  14      139.88       80.40     22.78 o 
   4   3  14     2012.21     2026.49    136.80 o 
  -4   4  14      577.43      585.68     73.71 o 
  -3   4  14      337.43      290.80     41.54 o 
  -2   4  14      373.64      448.94     48.24 o 
  -1   4  14      313.10      316.26     28.14 o 
   0   4  14      335.48      288.12     28.14 o 
   1   4  14      302.84      225.13     29.48 o 
   2   4  14      341.42      280.08     29.48 o 
   3   4  14      317.44      201.01     28.14 o 
   4   4  14      539.56      451.65     73.71 o 
  -3   5  14     1058.77      756.07     72.39 o 
  -2   5  14     3048.89     3119.97    165.06 o 
  -1   5  14      821.29      879.32     53.62 o 
   0   5  14     4701.84     4976.46    162.52 o 
   1   5  14      792.19      860.54     63.00 o 
   2   5  14     3042.93     3099.84    151.64 o 
   3   5  14     1033.54     1021.48     77.75 o 
  -3   6  14       22.20       13.40     33.50 o 
  -2   6  14       82.72       58.96     37.52 o 
  -1   6  14       38.28       25.46     22.78 o 
   0   6  14        1.31       -4.02     22.78 o 
   1   6  14       33.72       20.10     30.82 o 
   2   6  14      103.19      112.55     41.54 o 
   3   6  14       23.48       36.18     36.18 o 
  -2   7  14       66.94        6.70     28.14 o 
  -1   7  14     4392.77     4542.24    197.37 o 
   0   7  14      232.90      183.58     34.84 o 
   1   7  14     4408.25     4707.42    214.83 o 
   2   7  14       76.87       50.92     36.18 o 
   1   0  15      128.34      121.94     30.82 o 
   2   0  15     1625.19     1687.02     67.05 o 
   3   0  15      263.88      199.67     37.52 o 
   4   0  15     1151.50     1225.31    100.54 o 
  -4   1  15     2244.71     2482.74    146.20 o 
  -3   1  15      158.33      191.61     41.54 o 
  -2   1  15     3003.73     3136.30    112.73 o 
  -1   1  15      760.00      650.11     54.96 o 
   0   1  15     3101.47     3079.01    115.43 o 
   1   1  15      771.64      721.15     54.96 o 
   2   1  15     2968.33     2924.20     99.31 o 
   3   1  15      127.12      108.54     21.44 o 
   4   1  15     2326.32     2457.36    178.40 o 
  -4   2  15      244.38      225.12     50.92 o 
  -3   2  15       81.59      104.51     37.52 o 
  -2   2  15      368.31      325.65     34.84 o 
  -1   2  15      403.48      365.86     34.84 o 
   0   2  15      315.90      276.06     26.80 o 
   1   2  15      425.82      402.05     33.50 o 
   2   2  15      322.61      273.38     26.80 o 
   3   2  15       91.77       50.92     22.78 o 
   4   2  15      203.52      151.42     45.56 o 
  -4   3  15      204.10      188.94     52.26 o 
  -3   3  15     4222.23     4578.45    249.73 o 
  -2   3  15      510.73      454.33     53.61 o 
  -1   3  15     7590.48     8190.16    192.38 o 
   0   3  15      566.44      483.84     36.19 o 
   1   3  15     7609.36     8144.50    269.06 o 
   2   3  15      499.26      406.08     36.19 o 
   3   3  15     4226.06     4551.60    220.20 o 
   4   3  15      175.29      120.60     46.90 o 
  -3   4  15       75.77      123.27     46.90 o 
  -2   4  15      430.20      375.24     40.20 o 
  -1   4  15       44.56       42.88     18.76 o 
   0   4  15      375.95      247.92     29.48 o 
   1   4  15       37.03         .00     24.12 o 
   2   4  15      447.80      363.18     36.18 o 
   3   4  15       69.65      -21.44     28.14 o 
  -3   5  15      838.42      782.78     79.08 o 
  -2   5  15     1536.42     1662.67     95.20 o 
  -1   5  15     1460.01     1568.78     83.13 o 
   0   5  15     1582.85     1508.55     75.09 o 
   1   5  15     1418.40     1386.40     91.18 o 
   2   5  15     1473.19     1419.93     96.54 o 
   3   5  15      852.57      919.51     79.08 o 
  -2   6  15      436.84      318.95     48.24 o 
  -1   6  15      210.18      148.74     33.50 o 
   0   6  15       29.15       33.50     25.46 o 
   1   6  15      196.96      100.50     37.52 o 
   2   6  15      405.10      325.65     61.65 o 
  -1   7  15       46.14       53.60     34.84 o 
   0   7  15      910.15      939.64     64.34 o 
   1   7  15       50.62       22.78     33.50 o 
   0   0  16     2822.54     2805.89    190.55 o 
   1   0  16      110.77       57.62     32.16 o 
   2   0  16     1495.67     1713.66     77.77 o 
   3   0  16      124.43       56.28     30.82 o 
   4   0  16      439.80      483.79     91.13 o 
  -4   1  16      422.97      444.92     60.31 o 
  -3   1  16     2909.19     3088.74    182.48 o 
  -2   1  16      781.87      764.02     50.93 o 
  -1   1  16     3015.61     3095.98    157.01 o 
   0   1  16     1408.11     1359.64     77.77 o 
   1   1  16     3018.13     3144.29    118.10 o 
   2   1  16      777.23      786.81     50.93 o 
   3   1  16     2815.14     2910.16    138.20 o 
   4   1  16      432.50      290.81     95.15 o 
  -3   2  16      531.14      473.09     52.27 o 
  -2   2  16         .68      -25.46     25.46 o 
  -1   2  16      878.74      865.94     53.62 o 
   0   2  16        2.38        4.02     28.14 o 
   1   2  16      877.30      753.34     68.36 o 
   2   2  16        6.43       25.46     26.80 o 
   3   2  16      555.26      411.45     58.97 o 
  -3   3  16      481.42      474.42     57.63 o 
  -2   3  16     2536.58     2766.27    147.57 o 
  -1   3  16      275.73      233.17     30.82 o 
   0   3  16     3339.03     3586.27    159.72 o 
   1   3  16      294.63      206.37     34.84 o 
   2   3  16     2589.50     2587.91    116.72 o 
   3   3  16      531.22      426.18     40.21 o 
  -3   4  16      423.21      407.40     65.67 o 
  -2   4  16      157.87      107.20     45.56 o 
  -1   4  16      269.43      226.47     32.16 o 
   0   4  16       67.81       48.24     25.46 o 
   1   4  16      260.76      159.46     30.82 o 
   2   4  16      189.43      117.92     42.88 o 
   3   4  16      400.33      269.36     52.26 o 
  -2   5  16     1757.15     1969.88    116.66 o 
  -1   5  16      831.86      827.02     58.98 o 
   0   5  16     2527.63     2711.18    128.78 o 
   1   5  16      876.40      741.25     67.02 o 
   2   5  16     1750.32     1747.27    127.39 o 
  -1   6  16      152.40      140.69     33.50 o 
   0   6  16      950.25      910.17     75.07 o 
   1   6  16      145.07       73.70     42.88 o 
   1   0  17      205.05      127.30     32.16 o 
   2   0  17       50.64       58.96     29.48 o 
   3   0  17      308.26      198.33     52.26 o 
  -3   1  17      815.72      663.48     68.36 o 
  -2   1  17     2644.93     2585.26    128.79 o 
  -1   1  17      623.36      620.55     54.95 o 
   0   1  17     3130.31     3269.09    151.65 o 
   1   1  17      631.53      552.20     60.31 o 
   2   1  17     2634.64     2775.75    154.28 o 
   3   1  17      830.87      745.25     77.74 o 
  -3   2  17      841.15      873.93     77.74 o 
  -2   2  17      750.70      628.62     50.93 o 
  -1   2  17     1310.85     1389.00     81.78 o 
   0   2  17      390.84      345.75     50.92 o 
   1   2  17     1313.83     1265.65     88.49 o 
   2   2  17      814.05      703.70     72.38 o 
   3   2  17      842.69      690.30     75.06 o 
  -2   3  17       55.90       52.26     46.90 o 
  -1   3  17     1653.62     1737.86     95.21 o 
   0   3  17       29.81       16.08     30.82 o 
   1   3  17     1592.20     1633.22    104.59 o 
   2   3  17       47.72       24.12     32.16 o 
  -2   4  17      768.69      719.76     75.06 o 
  -1   4  17      400.76      322.97     37.52 o 
   0   4  17     1520.74     1497.72    108.61 o 
   1   4  17      384.42      481.10     96.49 o 
   2   4  17      726.42      545.51     93.82 o 
  -1   5  17     1892.41     1794.31    146.17 o 
   0   5  17      582.03      478.46     60.31 o 
   1   5  17     1917.81     1645.47    182.38 o 
   0   0  18     1553.72     1535.30    142.13 o 
   1   0  18       32.12       25.46     28.14 o 
   2   0  18     1419.36     1422.54     88.49 o 
  -2   1  18      243.82      135.34     41.54 o 
  -1   1  18     1989.54     1944.66    108.63 o 
   0   1  18       11.42       13.40     30.82 o 
   1   1  18     2001.14     1904.44    124.73 o 
   2   1  18      199.17      152.76     44.22 o 
  -2   2  18      494.01      399.37     65.67 o 
  -1   2  18      894.70      730.53     57.64 o 
   0   2  18      280.35      222.45     48.24 o 
   1   2  18      868.18      660.82     67.02 o 
   2   2  18      445.65      262.67     52.27 o 
  -1   3  18      121.99      138.01     44.22 o 
   0   3  18     2888.09     2961.12    197.23 o 
   1   3  18      107.09       79.06     34.84 o 
   0   4  18       68.42       32.16     42.88 o 
   1   0  19     2458.12     2610.35    136.82 o 
  -1   1  19      678.95      554.88     57.63 o 
   0   1  19      937.32      824.37     77.75 o 
   1   1  19      671.31      608.48     73.72 o 
   0   2  19     1203.62     1088.57     93.84 o 
                                                 
